# Supplementary material for: Whole-genome characterization of seven multidrug-resistant Neisseria gonorrhoeae isolates from a single tertiary center in Beijing
Source: Front Microbiol. 2026 Jul 15;17:1882940. doi: 10.3389/fmicb.2026.1882940 (PMC13416235; doi:10.3389/fmicb.2026.1882940)
Supplement: Supplementary file 4 [file Table_1.XLSX]

## Sheet: Sheet1
Whole-genome assembly quality metrics for the seven N. gonorrhoeae clinical isolates
Strain ID	Replicons（n）	Genome size (bp)	GC%	N50 (bp)	BUSCO completeness	Illumina sequencing depth (×)	Nanopore sequencing depth (×)
7972	2	2182257	52.57	2178050	C:96.8%[S:96.8%,D:0.0%],F:0.0%,M:3.2%	~897	~688
8087	4	2261319	52.31	2212454	C:97.6%[S:97.6%,D:0.0%],F:0.0%,M:2.4%	~467	~513
8423	4	2280219	52.29	2231355	C:97.6%[S:97.6%,D:0.0%],F:0.0%,M:2.4%	~469	~738
8461	3	2260023	52.34	2216745	C:97.6%[S:97.6%,D:0.0%],F:0.0%,M:2.4%	~825	~630
8533	4	2227381	52.48	2175608	C:97.6%[S:97.6%,D:0.0%],F:0.0%,M:2.4%	~556	~750
8726	4	2267059	52.31	2218194	C:96.8%[S:96.8%,D:0.0%],F:0.0%,M:3.2%	~444	~735
8801	3	2210176	52.31	2198541	C:97.6%[S:97.6%,D:0.0%],F:0.0%,M:2.4%	~648	~738
All seven assemblies resulted in completely closed circular chromosomes.
