# Supplementary material for: Whole-genome characterization of seven multidrug-resistant Neisseria gonorrhoeae isolates from a single tertiary center in Beijing
Source: Front Microbiol. 2026 Jul 15;17:1882940. doi: 10.3389/fmicb.2026.1882940 (PMC13416235; doi:10.3389/fmicb.2026.1882940)
Supplement: Supplementary file 5 [file Table_2.XLSX]

## Sheet: Metadata for phylogenetic tree1
Metadata for globally sourced reference strains downloaded from GenBank (last accessed 18 December 2025)
No.	Assembly Name	Assembly Accession	Assembly Release Date（Year）	Source	NG-STAR ST	MLST ST	penA	mtrR	porB	ponA	gyrA	parC	23S	abcZ	adk	aroE	fumC	gdh	pdhC	pgm
	7972		2023	China	3334	7372	34.007	1	10	100	7	3	100	abcZ(126)	adk(39)	aroE(67)	fumC(78)	gdh(147)	pdhC(153)	pgm(133)
	8087		2023	China	3903	7365	60.001	1	8	13	7	3	100	abcZ(126)	adk(39)	aroE(67)	fumC(111)	gdh(148)	pdhC(153)	pgm(65)
	8423		2024	China	5659	8123	60.001	22	11	1	34	93	100	abcZ(59)	adk(39)	aroE(170)	fumC(78)	gdh(148)	pdhC(153)	pgm(65)
	8461		2024	China	5088	7365	60.001	1	12	1	21	3	100	abcZ(126)	adk(39)	aroE(67)	fumC(111)	gdh(148)	pdhC(153)	pgm(65)
	8533		2024	China	2477	7363	34.007	40	11	100	7	4	100	abcZ(59)	adk(39)	aroE(67)	fumC(78)	gdh(148)	pdhC(153)	pgm(65)
	8726		2024	China	5660	7365	273.001	1	11	13	7	3	100	abcZ(126)	adk(39)	aroE(67)	fumC(111)	gdh(148)	pdhC(153)	pgm(65)
	8801		2024	China	5406	7367	60.001	19	12	1	7	3	100	abcZ(109)	adk(39)	aroE(67)	fumC(111)	gdh(148)	pdhC(153)	pgm(133)
	FA1090（reference）				11	1899	1.002	5	100	100	100	100	100	abcZ(109)	adk(39)	aroE(67)	fumC(190)	gdh(147)	pdhC(71)	pgm(65)
	FC428				233	1903	60.001	1	8	1	7	3	100	abcZ(126)	adk(39)	aroE(67)	fumC(157)	gdh(148)	pdhC(153)	pgm(65)
1	ASM104722v1	GCA_001047225.1	2015	United States	13	1892	15.001	5	14	100	100	2	100	abcZ(59)	adk(39)	aroE(67)	fumC(156)	gdh(188)	pdhC(71)	pgm(133)
2	ASM104725v1	GCA_001047255.1	2015	United States	14	1927	12.001	22	8	1	100	1	100	abcZ(126)	adk(39)	aroE(67)	fumC(78)	gdh(149)	pdhC(71)	pgm(65)
3	ASM104727v1	GCA_001047275.1	2015	United States	15	7363	10.001	19	8	1	5	2	100	abcZ(59)	adk(39)	aroE(67)	fumC(78)	gdh(148)	pdhC(153)	pgm(65)
4	ASM166108v1	GCA_001661085.1	2016	Canada	421	1901	12.001	1	8	1	1	3	1	abcZ(109)	adk(39)	aroE(170)	fumC(111)	gdh(148)	pdhC(153)	pgm(65)
5	ASM166111v1	GCA_001661115.1	2016	Canada	91	1901	34.001	1	11	1	1	3	2	abcZ(109)	adk(39)	aroE(170)	fumC(111)	gdh(148)	pdhC(153)	pgm(65)
6	ASM166113v1	GCA_001661135.1	2016	Canada	81	12536	22.002	11	100	100	100	2	100	abcZ(128)	adk(39)	aroE(67)	fumC(157)	gdh(811)	pdhC(153)	pgm(65)
7	ASM195671v1	GCA_001956715.1	2017	Russia	127	1901	5.002	1	8	1	1	3	100	abcZ(109)	adk(39)	aroE(170)	fumC(111)	gdh(148)	pdhC(153)	pgm(65)
8	ASM207353v2	GCA_002073535.2	2018	United States	-	1920	100.001	25	100	100	100	2	100	abcZ(126)	adk(39)	aroE(67)	fumC(78)	gdh(147)	pdhC(153)	pgm(65)
9	ASM207361v2	GCA_002073615.2	2018	United States	2050	1928	2.002	19	4	1	100	2	100	abcZ(126)	adk(39)	aroE(67)	fumC(111)	gdh(149)	pdhC(153)	pgm(65)
10	ASM207365v2	GCA_002073655.2	2018	United States	-	13450	162.001	54	4	100	100	1	100	abcZ(59)	adk(39)	aroE(67)	fumC(78)	gdh(146)	pdhC(153)	pgm(223)
11	ASM357144v1	GCA_003571445.1	2017	Netherlands	90	1901	34.001	1	11	1	1	3	100	abcZ(109)	adk(39)	aroE(170)	fumC(111)	gdh(148)	pdhC(153)	pgm(65)
12	ASM357146v1	GCA_003571465.1	2017	Netherlands	90	1901	34.001	1	11	1	1	3	100	abcZ(109)	adk(39)	aroE(170)	fumC(111)	gdh(148)	pdhC(153)	pgm(65)
13	ASM385517v1	GCA_003855175.1	2018	United States	165	7363	44.001	16	11	1	1	10	100	abcZ(59)	adk(39)	aroE(67)	fumC(78)	gdh(148)	pdhC(153)	pgm(65)
14	ASM385519v1	GCA_003855195.1	2018	United States	26	1901	12.001	1	8	1	1	3	100	abcZ(109)	adk(39)	aroE(170)	fumC(111)	gdh(148)	pdhC(153)	pgm(65)
15	ASM385521v1	GCA_003855215.1	2018	United States	194	1901	34.001	1	8	1	1	3	100	abcZ(109)	adk(39)	aroE(170)	fumC(111)	gdh(148)	pdhC(153)	pgm(65)
16	ASM385523v1	GCA_003855235.1	2018	United States	1420	7363	44.001	215	11	1	1	10	100	abcZ(59)	adk(39)	aroE(67)	fumC(78)	gdh(148)	pdhC(153)	pgm(65)
17	ASM385529v1	GCA_003855295.1	2018	United States	1419	13149	2.023	18	3	100	100	2	100	abcZ(200)	adk(39)	aroE(67)	fumC(190)	gdh(146)	pdhC(71)	pgm(65)
18	ASM385535v1	GCA_003855355.1	2018	United States	1419	13149	2.023	18	3	100	100	2	100	abcZ(200)	adk(39)	aroE(67)	fumC(190)	gdh(146)	pdhC(71)	pgm(65)
19	ASM385537v1	GCA_003855375.1	2018	United States	63	9363	2.001	9	1	100	100	100	100	abcZ(126)	adk(39)	aroE(67)	fumC(238)	gdh(148)	pdhC(153)	pgm(133)
20	ASM385541v1	GCA_003855415.1	2018	United States	165	7363	44.001	16	11	1	1	10	100	abcZ(59)	adk(39)	aroE(67)	fumC(78)	gdh(148)	pdhC(153)	pgm(65)
21	ASM385543v1	GCA_003855435.1	2018	United States	299	8122	22.001	50	3	100	100	1	100	abcZ(59)	adk(142)	aroE(67)	fumC(156)	gdh(188)	pdhC(153)	pgm(65)
22	ASM400110v1	GCA_004001105.1	2018	Japan	233	1903	60.001	1	8	1	7	3	100	abcZ(126)	adk(39)	aroE(67)	fumC(157)	gdh(148)	pdhC(153)	pgm(65)
23	ASM400116v1	GCA_004001165.1	2018	Japan	233	1903	60.001	1	8	1	7	3	100	abcZ(126)	adk(39)	aroE(67)	fumC(157)	gdh(148)	pdhC(153)	pgm(65)
24	ASM400118v1	GCA_004001185.1	2018	Japan	233	1903	60.001	1	8	1	7	3	100	abcZ(126)	adk(39)	aroE(67)	fumC(157)	gdh(148)	pdhC(153)	pgm(65)
25	ASM433253v2	GCA_004332535.2	2019	Australia	26	1901	12.001	1	8	1	1	3	100	abcZ(109)	adk(39)	aroE(170)	fumC(111)	gdh(148)	pdhC(153)	pgm(65)
26	ASM433255v2	GCA_004332555.2	2019	Australia	-	1901	12.001	1	8	1	1	3	-	abcZ(109)	adk(39)	aroE(170)	fumC(111)	gdh(148)	pdhC(153)	pgm(65)
27	ASM710716v1	GCA_007107165.1	2019	China	233	1903	60.001	1	8	1	7	3	100	abcZ(126)	adk(39)	aroE(67)	fumC(157)	gdh(148)	pdhC(153)	pgm(65)
28	ASM710736v1	GCA_007107365.1	2019	China	233	1903	60.001	1	8	1	7	3	100	abcZ(126)	adk(39)	aroE(67)	fumC(157)	gdh(148)	pdhC(153)	pgm(65)
29	ASM806501v2	GCA_008065015.2	2020	Japan	233	13429	60.001	1	8	1	7	3	100	abcZ(109)	adk(39)	aroE(67)	fumC(157)	gdh(148)	pdhC(71)	pgm(65)
30	ASM965007v1	GCA_009650075.1	2019	Australia	202	10899	2.002	19	8	1	7	3	1	abcZ(126)	adk(39)	aroE(170)	fumC(158)	gdh(148)	pdhC(153)	pgm(65)
31	ASM1105863v1	GCA_011058635.1	2020	Thailand	960	1903	9.001	1	14	1	1	22	100	abcZ(126)	adk(39)	aroE(67)	fumC(157)	gdh(148)	pdhC(153)	pgm(65)
32	ASM1105865v1	GCA_011058655.1	2020	Thailand	2211	1903	9.001	1	3	1	1	22	100	abcZ(126)	adk(39)	aroE(67)	fumC(157)	gdh(148)	pdhC(153)	pgm(65)
33	ASM1105867v1	GCA_011058675.1	2020	Thailand	2210	1903	9.001	54	1	1	1	22	100	abcZ(126)	adk(39)	aroE(67)	fumC(157)	gdh(148)	pdhC(153)	pgm(65)
34	ASM1303005v1	GCA_013030055.1	2020	Japan	-	7359	-	42	100	100	10	2	100	abcZ(109)	adk(39)	aroE(170)	fumC(156)	gdh(188)	pdhC(71)	pgm(65)
35	ASM1303007v1	GCA_013030075.1	2020	Japan	-	7363	-	19	11	1	5	2	100	abcZ(59)	adk(39)	aroE(67)	fumC(78)	gdh(148)	pdhC(153)	pgm(65)
36	ASM1303009v1	GCA_013030095.1	2020	Japan	-	7359	169.001	42	100	100	10	2	100	abcZ(109)	adk(39)	aroE(170)	fumC(156)	gdh(188)	pdhC(71)	pgm(65)
37	ASM1303011v1	GCA_013030115.1	2020	Japan	231	7359	2.002	42	100	100	10	2	100	abcZ(109)	adk(39)	aroE(170)	fumC(156)	gdh(188)	pdhC(71)	pgm(65)
38	ASM1303013v1	GCA_013030135.1	2020	Japan	276	7363	2.001	19	11	1	5	2	100	abcZ(59)	adk(39)	aroE(67)	fumC(78)	gdh(148)	pdhC(153)	pgm(65)
39	ASM1470055v1	GCA_014700555.1	2020	China	233	1903	60.001	1	8	1	7	3	100	abcZ(126)	adk(39)	aroE(67)	fumC(157)	gdh(148)	pdhC(153)	pgm(65)
40	ASM1550928v1	GCA_015509285.1	2020	Japan	-	7363	-	19	11	1	5	2	100	abcZ(59)	adk(39)	aroE(67)	fumC(78)	gdh(148)	pdhC(153)	pgm(65)
41	ASM1677578v1	GCA_016775785.1	2021	Australia	3524	13912	34.001	405	3	100	7	20	100	abcZ(59)	adk(39)	aroE(67)	fumC(78)	gdh(922)	pdhC(154)	pgm(65)
42	ASM1680231v1	GCA_016802315.1	2021	China	233	1903	60.001	1	8	1	7	3	100	abcZ(126)	adk(39)	aroE(67)	fumC(157)	gdh(148)	pdhC(153)	pgm(65)
43	ASM1680233v1	GCA_016802335.1	2021	China	2208	1600	60.001	1	8	1	7	53	100	abcZ(126)	adk(39)	aroE(67)	fumC(78)	gdh(148)	pdhC(153)	pgm(65)
44	ASM1680235v1	GCA_016802355.1	2021	China	2208	1600	60.001	1	8	1	7	53	100	abcZ(126)	adk(39)	aroE(67)	fumC(78)	gdh(148)	pdhC(153)	pgm(65)
45	ASM1680238v1	GCA_016802385.1	2021	China	233	1903	60.001	1	8	1	7	3	100	abcZ(126)	adk(39)	aroE(67)	fumC(157)	gdh(148)	pdhC(153)	pgm(65)
46	ASM1680240v1	GCA_016802405.1	2021	China	2208	1600	60.001	1	8	1	7	53	100	abcZ(126)	adk(39)	aroE(67)	fumC(78)	gdh(148)	pdhC(153)	pgm(65)
47	ASM1680242v1	GCA_016802425.1	2021	China	2208	1600	60.001	1	8	1	7	53	100	abcZ(126)	adk(39)	aroE(67)	fumC(78)	gdh(148)	pdhC(153)	pgm(65)
48	ASM1680244v1	GCA_016802445.1	2021	China	2208	1600	60.001	1	8	1	7	53	100	abcZ(126)	adk(39)	aroE(67)	fumC(78)	gdh(148)	pdhC(153)	pgm(65)
49	ASM1879890v1	GCA_018798905.1	2021	Thailand	2209	7363	2.002	19	13	100	1	18	100	abcZ(59)	adk(39)	aroE(67)	fumC(78)	gdh(148)	pdhC(153)	pgm(65)
50	ASM1921180v1	GCA_019211805.1	2021	Australia	844	12044	2.001	123	100	1	100	100	100	abcZ(59)	adk(39)	aroE(67)	fumC(239)	gdh(148)	pdhC(153)	pgm(65)
51	ASM1921182v1	GCA_019211825.1	2021	United States	236	8422	19.001	19	5	100	100	1	100	abcZ(126)	adk(39)	aroE(170)	fumC(158)	gdh(149)	pdhC(531)	pgm(65)
52	ASM1921184v1	GCA_019211845.1	2021	Australia	840	7363	2.001	123	100	1	100	1	100	abcZ(59)	adk(39)	aroE(67)	fumC(78)	gdh(148)	pdhC(153)	pgm(65)
53	ASM1921186v1	GCA_019211865.1	2021	Australia	178	1584	14.001	29	1	100	100	7	100	abcZ(59)	adk(39)	aroE(67)	fumC(156)	gdh(150)	pdhC(153)	pgm(65)
54	ASM1921188v1	GCA_019211885.1	2021	Australia	-	1891	16.002	18	13	1	14	7	100	abcZ(59)	adk(39)	aroE(67)	fumC(111)	gdh(149)	pdhC(153)	pgm(133)
55	ASM1921202v1	GCA_019212025.1	2021	United States	547	-	2.002	160	14	1	100	1	100	abcZ(1345?)	adk(39)	aroE(67)	fumC(111)	gdh(149)	pdhC(153)	pgm(65)
56	ASM1921216v1	GCA_019212165.1	2021	United States	12	6959	22.001	10	5	1	100	1	100	abcZ(126)	adk(39)	aroE(67)	fumC(78)	gdh(146)	pdhC(153)	pgm(133)
57	ASM1938027v1	GCA_019380275.1	2021	Thailand	891	8784	2.002	18	14	100	1	18	100	abcZ(59)	adk(39)	aroE(170)	fumC(190)	gdh(147)	pdhC(154)	pgm(65)
58	ASM2088292v2	GCA_020882925.2	2022	Russia	-	1594	1.001	547	100	100	100	1	100	abcZ(109)	adk(39)	aroE(67)	fumC(156)	gdh(152)	pdhC(71)	pgm(65)
59	ASM2090495v2	GCA_020904955.2	2022	Russia	-	1594	1.001	547	100	100	100	1	100	abcZ(109)	adk(39)	aroE(67)	fumC(156)	gdh(152)	pdhC(71)	pgm(65)
60	ASM2090497v2	GCA_020904975.2	2022	Russia	20	15101	1.001	5	100	100	100	1	100	abcZ(109)	adk(39)	aroE(1101)	fumC(156)	gdh(152)	pdhC(71)	pgm(65)
61	ASM2090498v2	GCA_020904985.2	2022	Russia	1483	1594	1.001	219	100	100	100	1	100	abcZ(109)	adk(39)	aroE(67)	fumC(156)	gdh(152)	pdhC(71)	pgm(65)
62	ASM2090499v2	GCA_020904995.2	2022	Russia	20	15101	1.001	5	100	100	100	1	100	abcZ(109)	adk(39)	aroE(1101)	fumC(156)	gdh(152)	pdhC(71)	pgm(65)
63	ASM2090503v2	GCA_020905035.2	2022	Russia	3330	14013	1.001	374	100	100	100	1	100	abcZ(109)	adk(697)	aroE(67)	fumC(156)	gdh(152)	pdhC(71)	pgm(65)
64	ASM2090509v2	GCA_020905095.2	2022	Russia	20	1594	1.001	5	100	100	100	1	100	abcZ(109)	adk(39)	aroE(67)	fumC(156)	gdh(152)	pdhC(71)	pgm(65)
65	ASM2090510v2	GCA_020905105.2	2022	Russia	1483	1594	1.001	219	100	100	100	1	100	abcZ(109)	adk(39)	aroE(67)	fumC(156)	gdh(152)	pdhC(71)	pgm(65)
66	ASM2090676v2	GCA_020906765.2	2022	Russia	1483	1594	1.001	219	100	100	100	1	100	abcZ(109)	adk(39)	aroE(67)	fumC(156)	gdh(152)	pdhC(71)	pgm(65)
67	ASM2090677v2	GCA_020906775.2	2022	Russia	1483	1594	1.001	219	100	100	100	1	100	abcZ(109)	adk(39)	aroE(67)	fumC(156)	gdh(152)	pdhC(71)	pgm(65)
68	ASM2090683v2	GCA_020906835.2	2022	Russia	-	1594	1.001	547	100	100	100	1	100	abcZ(109)	adk(39)	aroE(67)	fumC(156)	gdh(152)	pdhC(71)	pgm(65)
69	ASM2119362v2	GCA_021193625.2	2022	Russia	3330	14013	1.001	374	100	100	100	1	100	abcZ(109)	adk(697)	aroE(67)	fumC(156)	gdh(152)	pdhC(71)	pgm(65)
70	ASM2320559v1	GCA_023205595.1	2022	Thailand	2211	1903	9.001	1	3	1	1	22	100	abcZ(126)	adk(39)	aroE(67)	fumC(157)	gdh(148)	pdhC(153)	pgm(65)
71	ASM2361170v1	GCA_023611705.1	2022	Thailand	1849	8143	2.002	40	9	100	7	3	100	abcZ(59)	adk(39)	aroE(170)	fumC(78)	gdh(146)	pdhC(154)	pgm(65)
72	ASM2361176v1	GCA_023611765.1	2022	Thailand	1663	1925	2.002	174	11	100	1	4	100	abcZ(126)	adk(39)	aroE(170)	fumC(78)	gdh(148)	pdhC(154)	pgm(65)
73	ASM2361178v1	GCA_023611785.1	2022	Thailand	1900	8143	2.002	40	11	100	7	4	100	abcZ(59)	adk(39)	aroE(170)	fumC(78)	gdh(146)	pdhC(154)	pgm(65)
74	ASM2382266v1	GCA_023822665.1	2022	Austria	4465	16406	60.001	89	13	1	1	176	1	abcZ(126)	adk(39)	aroE(170)	fumC(78)	gdh(148)	pdhC(786)	pgm(65)
75	ASM2516947v1	GCA_025169475.1	2022	Russia	1483	1594	1.001	219	100	100	100	1	100	abcZ(109)	adk(39)	aroE(67)	fumC(156)	gdh(152)	pdhC(71)	pgm(65)
76	ASM2516949v2	GCA_025169495.2	2022	Russia	-	1594	1.001	526	100	100	100	1	100	abcZ(109)	adk(39)	aroE(67)	fumC(156)	gdh(152)	pdhC(71)	pgm(65)
77	ASM2516951v2	GCA_025169515.2	2022	Russia	-	1594	1.001	526	100	100	100	1	100	abcZ(109)	adk(39)	aroE(67)	fumC(156)	gdh(152)	pdhC(71)	pgm(65)
78	ASM2516956v2	GCA_025169565.2	2022	Russia	1483	1594	1.001	219	100	100	100	1	100	abcZ(109)	adk(39)	aroE(67)	fumC(156)	gdh(152)	pdhC(71)	pgm(65)
79	ASM2516958v1	GCA_025169585.1	2022	Russia	568	11177	15.001	62	100	100	100	2	100	abcZ(109)	adk(39)	aroE(764)	fumC(237)	gdh(148)	pdhC(153)	pgm(65)
80	ASM2516960v2	GCA_025169605.2	2022	Russia	260	1901	5.002	1	4	1	1	3	100	abcZ(109)	adk(39)	aroE(170)	fumC(111)	gdh(148)	pdhC(153)	pgm(65)
81	ASM2516968v2	GCA_025169685.2	2022	Russia	20	1594	1.001	5	100	100	100	1	100	abcZ(109)	adk(39)	aroE(67)	fumC(156)	gdh(152)	pdhC(71)	pgm(65)
82	ASM2516974v2	GCA_025169745.2	2022	Russia	568	11177	15.001	62	100	100	100	2	100	abcZ(109)	adk(39)	aroE(764)	fumC(237)	gdh(148)	pdhC(153)	pgm(65)
83	ASM2516982v2	GCA_025169825.2	2022	Russia	-	1594	-	5	100	100	100	1	100	abcZ(109)	adk(39)	aroE(67)	fumC(156)	gdh(152)	pdhC(71)	pgm(65)
84	ASM2516999v2	GCA_025169995.2	2022	Russia	3330	14013	1.001	374	100	100	100	1	100	abcZ(109)	adk(697)	aroE(67)	fumC(156)	gdh(152)	pdhC(71)	pgm(65)
85	ASM2517015v2	GCA_025170155.2	2022	Russia	3330	1594	1.001	374	100	100	100	1	100	abcZ(109)	adk(39)	aroE(67)	fumC(156)	gdh(152)	pdhC(71)	pgm(65)
86	ASM2517032v2	GCA_025170325.2	2022	Russia	1483	1594	1.001	219	100	100	100	1	100	abcZ(109)	adk(39)	aroE(67)	fumC(156)	gdh(152)	pdhC(71)	pgm(65)
87	ASM2517050v2	GCA_025170505.2	2022	Russia	1483	1594	1.001	219	100	100	100	1	100	abcZ(109)	adk(39)	aroE(67)	fumC(156)	gdh(152)	pdhC(71)	pgm(65)
88	ASM2517066v2	GCA_025170665.2	2022	Russia	-	1594	1.001	547	100	100	100	1	100	abcZ(109)	adk(39)	aroE(67)	fumC(156)	gdh(152)	pdhC(71)	pgm(65)
89	ASM2517068v2	GCA_025170685.2	2022	Russia	3330	14013	1.001	374	100	100	100	1	100	abcZ(109)	adk(697)	aroE(67)	fumC(156)	gdh(152)	pdhC(71)	pgm(65)
90	ASM2517070v2	GCA_025170705.2	2022	Russia	590	13759	5.002	69	100	1	1	3	100	abcZ(109)	adk(39)	aroE(170)	fumC(111)	gdh(148)	pdhC(153)	pgm(451)
91	ASM2517072v2	GCA_025170725.2	2022	Russia	590	13759	5.002	69	100	1	1	3	100	abcZ(109)	adk(39)	aroE(170)	fumC(111)	gdh(148)	pdhC(153)	pgm(451)
92	ASM2517088v2	GCA_025170885.2	2022	Russia	590	13759	5.002	69	100	1	1	3	100	abcZ(109)	adk(39)	aroE(170)	fumC(111)	gdh(148)	pdhC(153)	pgm(451)
93	ASM2517107v1	GCA_025171075.1	2022	Russia	20	15101	1.001	5	100	100	100	1	100	abcZ(109)	adk(39)	aroE(1101)	fumC(156)	gdh(152)	pdhC(71)	pgm(65)
94	ASM2517121v2	GCA_025171215.2	2022	Russia	1	11075	22.001	10	13	100	100	2	100	abcZ(109)	adk(39)	aroE(67)	fumC(111)	gdh(228)	pdhC(71)	pgm(65)
95	ASM2517125v2	GCA_025171255.2	2022	Russia	-	1594	1.001	547	100	100	100	1	100	abcZ(109)	adk(39)	aroE(67)	fumC(156)	gdh(152)	pdhC(71)	pgm(65)
96	ASM2517127v1	GCA_025171275.1	2022	Russia	-	1901	5.002	-	100	1	1	3	100	abcZ(109)	adk(39)	aroE(170)	fumC(111)	gdh(148)	pdhC(153)	pgm(65)
97	ASM2517129v2	GCA_025171295.2	2022	Russia	20	-	1.001	5	100	100	100	1	100	abcZ(109)	adk(39)	aroE(67)	fumC(~156)	gdh(152)	pdhC(71)	pgm(65)
98	ASM2517131v2	GCA_025171315.2	2022	Russia	3330	14013	1.001	374	100	100	100	1	100	abcZ(109)	adk(697)	aroE(67)	fumC(156)	gdh(152)	pdhC(71)	pgm(65)
99	ASM2556263v2	GCA_025562635.2	2022	Russia	-	13759	5.002	69	4	1	1	3	100	abcZ(109)	adk(39)	aroE(170)	fumC(111)	gdh(148)	pdhC(153)	pgm(451)
100	ASM2556267v2	GCA_025562675.2	2022	Russia	590	13759	5.002	69	100	1	1	3	100	abcZ(109)	adk(39)	aroE(170)	fumC(111)	gdh(148)	pdhC(153)	pgm(451)
101	ASM2564186v1	GCA_025641865.1	2022	Russia	20	15101	1.001	5	100	100	100	1	100	abcZ(109)	adk(39)	aroE(1101)	fumC(156)	gdh(152)	pdhC(71)	pgm(65)
102	ASM2564233v1	GCA_025642335.1	2022	Russia	568	14009	15.001	62	100	100	100	2	100	abcZ(109)	adk(39)	aroE(67)	fumC(237)	gdh(148)	pdhC(153)	pgm(65)
103	ASM2564235v1	GCA_025642355.1	2022	Russia	568	14009	15.001	62	100	100	100	2	100	abcZ(109)	adk(39)	aroE(67)	fumC(237)	gdh(148)	pdhC(153)	pgm(65)
104	ASM2564237v1	GCA_025642375.1	2022	Russia	568	14009	15.001	62	100	100	100	2	100	abcZ(109)	adk(39)	aroE(67)	fumC(237)	gdh(148)	pdhC(153)	pgm(65)
105	ASM2564239v1	GCA_025642395.1	2022	Russia	568	11177	15.001	62	100	100	100	2	100	abcZ(109)	adk(39)	aroE(764)	fumC(237)	gdh(148)	pdhC(153)	pgm(65)
106	ASM2564241v1	GCA_025642415.1	2022	Russia	568	14009	15.001	62	100	100	100	2	100	abcZ(109)	adk(39)	aroE(67)	fumC(237)	gdh(148)	pdhC(153)	pgm(65)
107	ASM2564243v1	GCA_025642435.1	2022	Russia	20	15101	1.001	5	100	100	100	1	100	abcZ(109)	adk(39)	aroE(1101)	fumC(156)	gdh(152)	pdhC(71)	pgm(65)
108	ASM2564245v1	GCA_025642455.1	2022	Russia	3330	14013	1.001	374	100	100	100	1	100	abcZ(109)	adk(697)	aroE(67)	fumC(156)	gdh(152)	pdhC(71)	pgm(65)
109	ASM2564247v1	GCA_025642475.1	2022	Russia	568	11177	15.001	62	100	100	100	2	100	abcZ(109)	adk(39)	aroE(764)	fumC(237)	gdh(148)	pdhC(153)	pgm(65)
110	ASM2575841v1	GCA_025758415.1	2022	Japan	330	7363	10.001	19	8	1	5	5	100	abcZ(59)	adk(39)	aroE(67)	fumC(78)	gdh(148)	pdhC(153)	pgm(65)
111	ASM2579018v1	GCA_025790185.1	2022	Russia	1483	1594	1.001	219	100	100	100	1	100	abcZ(109)	adk(39)	aroE(67)	fumC(156)	gdh(152)	pdhC(71)	pgm(65)
112	ASM2579020v1	GCA_025790205.1	2022	Russia	568	14009	15.001	62	100	100	100	2	100	abcZ(109)	adk(39)	aroE(67)	fumC(237)	gdh(148)	pdhC(153)	pgm(65)
113	ASM2579092v1	GCA_025790925.1	2022	Italy	90	7360	34.001	1	11	1	1	3	100	abcZ(109)	adk(39)	aroE(170)	fumC(78)	gdh(148)	pdhC(153)	pgm(65)
114	ASM2579094v1	GCA_025790945.1	2022	China	-	1590	-	-	8	1	7	8	100	abcZ(126)	adk(39)	aroE(67)	fumC(78)	gdh(149)	pdhC(153)	pgm(65)
115	ASM2579096v1	GCA_025790965.1	2022	Belgium	90	1901	34.001	1	11	1	1	3	100	abcZ(109)	adk(39)	aroE(170)	fumC(111)	gdh(148)	pdhC(153)	pgm(65)
116	ASM2579100v1	GCA_025791005.1	2022	Chile	38	7827	13.001	19	8	1	1	9	100	abcZ(59)	adk(39)	aroE(67)	fumC(158)	gdh(148)	pdhC(153)	pgm(65)
117	ASM2788637v1	GCA_027886375.1	2023	United States	11	1899	1.002	5	100	100	100	100	100	abcZ(109)	adk(39)	aroE(67)	fumC(190)	gdh(147)	pdhC(71)	pgm(65)
118	ASM2792042v1	GCA_027920425.1	2023	United States	12	6959	22.001	10	5	1	100	1	100	abcZ(126)	adk(39)	aroE(67)	fumC(78)	gdh(146)	pdhC(153)	pgm(133)
119	ASM2848317v2	GCA_028483175.2	2023	Sweden	4859	8130	60.001	174	100	100	7	20	100	abcZ(59)	adk(39)	aroE(170)	fumC(78)	gdh(149)	pdhC(154)	pgm(65)
120	ASM2937843v1	GCA_029378435.1	2023	United States	-	9363	2.001	-	14	100	7	4	100	abcZ(126)	adk(39)	aroE(67)	fumC(238)	gdh(148)	pdhC(153)	pgm(133)
121	ASM2937845v1	GCA_029378455.1	2023	United States	3089	7822	17.001	122	14	1	7	3	100	abcZ(126)	adk(39)	aroE(170)	fumC(111)	gdh(148)	pdhC(153)	pgm(65)
122	ASM3064486v1	GCA_030644865.1	2023	China	2238	7363	60.001	1	8	1	7	53	2	abcZ(59)	adk(39)	aroE(67)	fumC(78)	gdh(148)	pdhC(153)	pgm(65)
123	ASM3064488v1	GCA_030644885.1	2023	China	1143	1903	60.001	1	12	1	7	3	100	abcZ(126)	adk(39)	aroE(67)	fumC(157)	gdh(148)	pdhC(153)	pgm(65)
124	ASM3064490v1	GCA_030644905.1	2023	China	3523	1903	60.001	1	48	1	7	3	100	abcZ(126)	adk(39)	aroE(67)	fumC(157)	gdh(148)	pdhC(153)	pgm(65)
125	ASM3064492v1	GCA_030644925.1	2023	China	233	11710	60.001	1	8	1	7	3	100	abcZ(126)	adk(39)	aroE(170)	fumC(78)	gdh(148)	pdhC(153)	pgm(65)
126	ASM3064494v1	GCA_030644945.1	2023	China	2239	1903	60.001	1	4	1	7	3	100	abcZ(126)	adk(39)	aroE(67)	fumC(157)	gdh(148)	pdhC(153)	pgm(65)
127	ASM3064496v1	GCA_030644965.1	2023	China	2238	7363	60.001	1	8	1	7	53	2	abcZ(59)	adk(39)	aroE(67)	fumC(78)	gdh(148)	pdhC(153)	pgm(65)
128	ASM3064498v1	GCA_030644985.1	2023	China	1143	1903	60.001	1	12	1	7	3	100	abcZ(126)	adk(39)	aroE(67)	fumC(157)	gdh(148)	pdhC(153)	pgm(65)
129	ASM3064500v1	GCA_030645005.1	2023	China	233	1903	60.001	1	8	1	7	3	100	abcZ(126)	adk(39)	aroE(67)	fumC(157)	gdh(148)	pdhC(153)	pgm(65)
130	ASM3064502v1	GCA_030645025.1	2023	China	1961	1903	60.001	1	8	1	38	3	100	abcZ(126)	adk(39)	aroE(67)	fumC(157)	gdh(148)	pdhC(153)	pgm(65)
131	ASM3064504v1	GCA_030645045.1	2023	China	1961	1903	60.001	1	8	1	38	3	100	abcZ(126)	adk(39)	aroE(67)	fumC(157)	gdh(148)	pdhC(153)	pgm(65)
132	ASM3064506v1	GCA_030645065.1	2023	China	233	1903	60.001	1	8	1	7	3	100	abcZ(126)	adk(39)	aroE(67)	fumC(157)	gdh(148)	pdhC(153)	pgm(65)
133	ASM3379860v1	GCA_033798605.1	2023	Thailand	4320	8143	60.001	200	100	100	1	4	100	abcZ(59)	adk(39)	aroE(170)	fumC(78)	gdh(146)	pdhC(154)	pgm(65)
134	ASM3379862v1	GCA_033798625.1	2023	Thailand	4320	8143	60.001	200	100	100	1	4	100	abcZ(59)	adk(39)	aroE(170)	fumC(78)	gdh(146)	pdhC(154)	pgm(65)
135	ASM3842043v1	GCA_038420435.1	2024	China	-	7363	34.007	40	14	100	7	55	100	abcZ(59)	adk(39)	aroE(67)	fumC(78)	gdh(148)	pdhC(153)	pgm(65)
136	ASM3842046v1	GCA_038420465.1	2024	China	232	7363	10.001	25	12	1	2	5	100	abcZ(59)	adk(39)	aroE(67)	fumC(78)	gdh(148)	pdhC(153)	pgm(65)
137	ASM3842047v1	GCA_038420475.1	2024	China	1124	7363	34.007	40	100	100	7	4	100	abcZ(59)	adk(39)	aroE(67)	fumC(78)	gdh(148)	pdhC(153)	pgm(65)
138	ASM3842060v1	GCA_038420605.1	2024	China	5838	7827	34.012	40	13	100	7	4	100	abcZ(59)	adk(39)	aroE(67)	fumC(158)	gdh(148)	pdhC(153)	pgm(65)
139	ASM3842131v1	GCA_038421315.1	2024	China	-	7363	270.001	33	21	1	2	5	100	abcZ(59)	adk(39)	aroE(67)	fumC(78)	gdh(148)	pdhC(153)	pgm(65)
140	ASM3842215v1	GCA_038422155.1	2024	China	8113	7363	34.007	40	55	100	7	4	100	abcZ(59)	adk(39)	aroE(67)	fumC(78)	gdh(148)	pdhC(153)	pgm(65)
141	ASM3842338v1	GCA_038423385.1	2024	China	3638	-	13.001	425	12	1	1	3	100	abcZ(~126)	adk(39)	aroE(67)	fumC(111)	gdh(146)	pdhC(153)	pgm(65)
142	ASM3842413v1	GCA_038424135.1	2024	China	-	8143	34.006	36	11	100	7	4	100	abcZ(59)	adk(39)	aroE(170)	fumC(78)	gdh(146)	pdhC(154)	pgm(65)
143	ASM3842490v1	GCA_038424905.1	2024	China	-	7365	18.001	16	8	1	7	6	100	abcZ(126)	adk(39)	aroE(67)	fumC(111)	gdh(148)	pdhC(153)	pgm(65)
144	ASM3842577v1	GCA_038425775.1	2024	China	1157	6714	21.001	19	8	1	7	3	100	abcZ(126)	adk(39)	aroE(67)	fumC(111)	gdh(149)	pdhC(71)	pgm(65)
145	ASM4021570v1	GCA_040215705.1	2024	United States	391	11099	15.001	18	3	100	100	2	100	abcZ(59)	adk(39)	aroE(67)	fumC(78)	gdh(708)	pdhC(153)	pgm(65)
146	WHO_Z_2024	GCA_040366825.1	2024	Sweden	227	7363	64.001	51	8	1	2	5	100	abcZ(59)	adk(39)	aroE(67)	fumC(78)	gdh(148)	pdhC(153)	pgm(65)
147	WHO_Y_2024	GCA_040367275.1	2024	Sweden	16	1901	42.001	1	11	1	1	3	100	abcZ(109)	adk(39)	aroE(170)	fumC(111)	gdh(148)	pdhC(153)	pgm(65)
148	WHO_X_2024	GCA_040368535.1	2024	Sweden	226	7363	37.001	1	8	1	2	5	100	abcZ(59)	adk(39)	aroE(67)	fumC(78)	gdh(148)	pdhC(153)	pgm(65)
149	WHO_V_2024	GCA_040369685.1	2024	Sweden	225	10314	5.002	1	8	1	1	3	1	abcZ(126)	adk(39)	aroE(170)	fumC(111)	gdh(146)	pdhC(153)	pgm(65)
150	WHO_U_2024	GCA_040370845.1	2024	Sweden	224	7367	2.001	50	1	1	100	1	2	abcZ(109)	adk(39)	aroE(67)	fumC(111)	gdh(148)	pdhC(153)	pgm(133)
151	WHO_S2_2024	GCA_040371445.1	2024	Sweden	193	11422	2.001	39	11	100	100	100	100	abcZ(109)	adk(39)	aroE(67)	fumC(238)	gdh(148)	pdhC(153)	pgm(133)
152	WHO_R_2024	GCA_040372445.1	2024	Sweden	233	1903	60.001	1	8	1	7	3	100	abcZ(126)	adk(39)	aroE(67)	fumC(157)	gdh(148)	pdhC(153)	pgm(65)
153	WHO_Q_2024	GCA_040373035.1	2024	Sweden	996	12039	60.001	19	8	1	7	3	1	abcZ(126)	adk(39)	aroE(170)	fumC(158)	gdh(148)	pdhC(786)	pgm(65)
154	WHO_P_2024	GCA_040373105.1	2024	Sweden	9	8127	2.001	32	2	100	100	100	100	abcZ(126)	adk(39)	aroE(67)	fumC(111)	gdh(149)	pdhC(153)	pgm(133)
155	WHO_O_2024	GCA_040373215.1	2024	Sweden	8	1902	12.001	1	8	1	100	7	100	abcZ(109)	adk(39)	aroE(170)	fumC(158)	gdh(148)	pdhC(153)	pgm(65)
156	WHO_M_2024	GCA_040373345.1	2024	Sweden	6	7367	2.001	19	8	1	1	1	100	abcZ(109)	adk(39)	aroE(67)	fumC(111)	gdh(148)	pdhC(153)	pgm(133)
157	WHO_L_2024	GCA_040374935.1	2024	Sweden	5	1590	7.001	25	8	1	2	11	100	abcZ(126)	adk(39)	aroE(67)	fumC(78)	gdh(149)	pdhC(153)	pgm(65)
158	WHO_K_2024	GCA_040377535.1	2024	Sweden	4	7363	10.001	19	8	1	2	5	100	abcZ(59)	adk(39)	aroE(67)	fumC(78)	gdh(148)	pdhC(153)	pgm(65)
159	WHO_H_2024	GCA_040380425.1	2024	Sweden	1582	1901	34.009	1	11	1	1	3	100	abcZ(109)	adk(39)	aroE(170)	fumC(111)	gdh(148)	pdhC(153)	pgm(65)
160	WHO_F_2024	GCA_040383235.1	2024	Sweden	2	10934	15.001	14	14	100	100	7	100	abcZ(200)	adk(39)	aroE(67)	fumC(157)	gdh(148)	pdhC(153)	pgm(65)
161	WHO_beta_2024	GCA_040385865.1	2024	Sweden	567	1588	19.001	38	12	1	7	26	100	abcZ(59)	adk(39)	aroE(67)	fumC(158)	gdh(148)	pdhC(71)	pgm(65)
162	WHO_alpha_2024	GCA_040388595.1	2024	Sweden	501	7371	18.001	36	8	1	2	24	100	abcZ(59)	adk(39)	aroE(170)	fumC(111)	gdh(148)	pdhC(153)	pgm(65)
163	WHO_W_2024	GCA_040391575.1	2024	Sweden	4	7363	10.001	19	8	1	2	5	100	abcZ(59)	adk(39)	aroE(67)	fumC(78)	gdh(148)	pdhC(153)	pgm(65)
164	WHO_T_2024	GCA_040394165.1	2024	Sweden	139	1579	9.001	1	8	1	100	2	100	abcZ(109)	adk(39)	aroE(67)	fumC(111)	gdh(148)	pdhC(153)	pgm(65)
165	WHO_S_2024	GCA_040397295.1	2024	Sweden	5953	1596	15.001	376	1	100	100	2	2	abcZ(59)	adk(39)	aroE(67)	fumC(78)	gdh(148)	pdhC(71)	pgm(65)
166	WHO_N_2024	GCA_040400385.1	2024	Sweden	7	1583	2.001	26	13	1	1	12	100	abcZ(59)	adk(39)	aroE(67)	fumC(111)	gdh(148)	pdhC(153)	pgm(65)
167	WHO_J_2024	GCA_040403735.1	2024	Sweden	312	1599	2.002	19	8	1	1	9	100	abcZ(59)	adk(39)	aroE(67)	fumC(157)	gdh(148)	pdhC(153)	pgm(65)
168	WHO_I_2024	GCA_040404325.1	2024	Sweden	313	1890	12.001	16	8	1	5	1	100	abcZ(59)	adk(39)	aroE(67)	fumC(78)	gdh(149)	pdhC(71)	pgm(65)
169	WHO_G_2024	GCA_040404335.1	2024	Sweden	3	1903	2.001	1	13	1	5	1	100	abcZ(126)	adk(39)	aroE(67)	fumC(157)	gdh(148)	pdhC(153)	pgm(65)
170	WHO_E_2024	GCA_040404365.1	2024	Sweden	472	10682	22.001	10	14	1	100	2	100	abcZ(59)	adk(113)	aroE(67)	fumC(78)	gdh(148)	pdhC(154)	pgm(133)
171	WHO_D_2024	GCA_040404415.1	2024	Sweden	243	1902	12.001	19	11	1	100	1	100	abcZ(109)	adk(39)	aroE(170)	fumC(158)	gdh(148)	pdhC(153)	pgm(65)
172	WHO_C_2024	GCA_040404485.1	2024	Sweden	3248	10931	156.001	25	4	100	100	2	100	abcZ(109)	adk(39)	aroE(67)	fumC(78)	gdh(149)	pdhC(71)	pgm(65)
173	WHO_B_2024	GCA_040404575.1	2024	Sweden	3520	15224	1.002	5	3	100	100	2	100	abcZ(59)	adk(39)	aroE(170)	fumC(156)	gdh(188)	pdhC(71)	pgm(133)
174	WHO_A_2024	GCA_040404645.1	2024	Sweden	1505	10316	100.008	10	100	100	100	7	100	abcZ(59)	adk(39)	aroE(67)	fumC(157)	gdh(149)	pdhC(71)	pgm(65)
175	ASM4488053v1	GCA_044880535.1	2024	Spain	-	11248	15.001	5	14	100	100	7	100	abcZ(59)	adk(39)	aroE(67)	fumC(156)	gdh(188)	pdhC(71)	pgm(65)
176	ASM4783911v1	GCA_047839115.1	2025	France	390	1590	22.001	25	1	100	100	2	100	abcZ(126)	adk(39)	aroE(67)	fumC(78)	gdh(149)	pdhC(153)	pgm(65)
177	ASM5151397v1	GCA_051513975.1	2025	China	5659	8123	60.001	22	11	1	34	93	100	abcZ(59)	adk(39)	aroE(170)	fumC(78)	gdh(148)	pdhC(153)	pgm(65)
178	ASM5180183v1	GCA_051801835.1	2025	China	4863	8123	10.001	1	11	1	7	3	100	abcZ(59)	adk(39)	aroE(170)	fumC(78)	gdh(148)	pdhC(153)	pgm(65)
179	ASM5180226v1	GCA_051802265.1	2025	China	4279	8123	60.001	69	11	1	7	3	100	abcZ(59)	adk(39)	aroE(170)	fumC(78)	gdh(148)	pdhC(153)	pgm(65)
180	ASM5180227v1	GCA_051802275.1	2025	China	1133	8123	60.001	1	11	1	7	3	100	abcZ(59)	adk(39)	aroE(170)	fumC(78)	gdh(148)	pdhC(153)	pgm(65)
181	ASM5297654v1	GCA_052976545.1	2025	Japan	-	7371	-	36	8	1	2	-	100	abcZ(59)	adk(39)	aroE(170)	fumC(111)	gdh(148)	pdhC(153)	pgm(65)
182	ASM5366809v1	GCA_053668095.1	2025	Bulgaria	5334	9362	2.001	1	3	100	7	3	100	abcZ(126)	adk(39)	aroE(67)	fumC(238)	gdh(147)	pdhC(153)	pgm(133)
183	WHOM	GCA_900087615.2	2016	WHO Reference Panel	6	7367	2.001	19	8	1	1	1	100	abcZ(109)	adk(39)	aroE(67)	fumC(111)	gdh(148)	pdhC(153)	pgm(133)
184	WHOO	GCA_900087625.2	2016	WHO Reference Panel	8	1902	12.001	1	8	1	100	7	100	abcZ(109)	adk(39)	aroE(170)	fumC(158)	gdh(148)	pdhC(153)	pgm(65)
185	WHOF	GCA_900087635.2	2016	WHO Reference Panel	2	10934	15.001	14	14	100	100	7	100	abcZ(200)	adk(39)	aroE(67)	fumC(157)	gdh(148)	pdhC(153)	pgm(65)
186	WHOW	GCA_900087645.2	2016	WHO Reference Panel	4	7363	10.001	19	8	1	2	5	100	abcZ(59)	adk(39)	aroE(67)	fumC(78)	gdh(148)	pdhC(153)	pgm(65)
187	WHOY	GCA_900087685.2	2016	WHO Reference Panel	16	1901	42.001	1	11	1	1	3	100	abcZ(109)	adk(39)	aroE(170)	fumC(111)	gdh(148)	pdhC(153)	pgm(65)
188	WHOZ	GCA_900087715.2	2016	WHO Reference Panel	227	7363	64.001	51	8	1	2	5	100	abcZ(59)	adk(39)	aroE(67)	fumC(78)	gdh(148)	pdhC(153)	pgm(65)
189	WHON	GCA_900087725.2	2016	WHO Reference Panel	7	1583	2.001	26	13	1	1	12	100	abcZ(59)	adk(39)	aroE(67)	fumC(111)	gdh(148)	pdhC(153)	pgm(65)
190	WHOP	GCA_900087735.2	2016	WHO Reference Panel	9	8127	2.001	32	2	100	100	100	100	abcZ(126)	adk(39)	aroE(67)	fumC(111)	gdh(149)	pdhC(153)	pgm(133)
191	WHOG	GCA_900087785.2	2016	WHO Reference Panel	3	1903	2.001	1	13	1	5	1	100	abcZ(126)	adk(39)	aroE(67)	fumC(157)	gdh(148)	pdhC(153)	pgm(65)
192	WHOV	GCA_900087795.2	2016	WHO Reference Panel	225	10314	5.002	1	8	1	1	3	1	abcZ(126)	adk(39)	aroE(170)	fumC(111)	gdh(146)	pdhC(153)	pgm(65)
193	WHOX	GCA_900087815.2	2016	WHO Reference Panel	226	7363	37.001	1	8	1	2	5	100	abcZ(59)	adk(39)	aroE(67)	fumC(78)	gdh(148)	pdhC(153)	pgm(65)
194	WHOK	GCA_900087865.2	2016	WHO Reference Panel	4	7363	10.001	19	8	1	2	5	100	abcZ(59)	adk(39)	aroE(67)	fumC(78)	gdh(148)	pdhC(153)	pgm(65)
195	WHOL	GCA_900087875.2	2016	WHO Reference Panel	5	1590	7.001	25	8	1	2	11	100	abcZ(126)	adk(39)	aroE(67)	fumC(78)	gdh(149)	pdhC(153)	pgm(65)
196	WHOU	GCA_900087905.2	2016	WHO Reference Panel	224	7367	2.001	50	1	1	100	1	2	abcZ(109)	adk(39)	aroE(67)	fumC(111)	gdh(148)	pdhC(153)	pgm(133)
197	49677_F01	GCA_900186875.1	2017	United Kingdom	89	1901	34.001	1	1	1	1	3	100	abcZ(109)	adk(39)	aroE(170)	fumC(111)	gdh(148)	pdhC(153)	pgm(65)
198	49699_A01	GCA_900186915.1	2017	United Kingdom	90	1901	34.001	1	11	1	1	3	100	abcZ(109)	adk(39)	aroE(170)	fumC(111)	gdh(148)	pdhC(153)	pgm(65)
199	49677_G01	GCA_900186935.1	2017	United Kingdom	1996	1580	2.001	25	42	100	100	100	1	abcZ(126)	adk(39)	aroE(67)	fumC(111)	gdh(148)	pdhC(153)	pgm(133)
200	50305_B01	GCA_900637245.1	2018	United Kingdom	9	8127	2.001	32	2	100	100	100	100	abcZ(126)	adk(39)	aroE(67)	fumC(111)	gdh(149)	pdhC(153)	pgm(133)
201	632_2023_Hybrid	GCA_963924745.1	2024	Denmark	568	11177	15.001	62	100	100	100	2	100	abcZ(109)	adk(39)	aroE(764)	fumC(237)	gdh(148)	pdhC(153)	pgm(65)
202	SGC-23-001	GCA_963978465.1	2024	United Kingdom	233	1903	60.001	1	8	1	7	3	100	abcZ(126)	adk(39)	aroE(67)	fumC(157)	gdh(148)	pdhC(153)	pgm(65)
203	SGC-23-002	GCA_963978475.1	2024	United Kingdom	4465	16406	60.001	89	13	1	1	176	1	abcZ(126)	adk(39)	aroE(170)	fumC(78)	gdh(148)	pdhC(786)	pgm(65)
204	SGC-24-001	GCA_964291735.1	2024	United Kingdom	5998	8780	60.001	38	8	1	7	15	100	abcZ(59)	adk(39)	aroE(67)	fumC(158)	gdh(149)	pdhC(71)	pgm(65)
205	SGC-24-002	GCA_964291745.1	2024	United Kingdom	5998	8780	60.001	38	8	1	7	15	100	abcZ(59)	adk(39)	aroE(67)	fumC(158)	gdh(149)	pdhC(71)	pgm(65)
