# Supplementary material for: Whole-genome characterization of seven multidrug-resistant Neisseria gonorrhoeae isolates from a single tertiary center in Beijing
Source: Front Microbiol. 2026 Jul 15;17:1882940. doi: 10.3389/fmicb.2026.1882940 (PMC13416235; doi:10.3389/fmicb.2026.1882940)
Supplement: Supplementary file 6 [file Table_3.XLSX]

## Sheet: Metadata for phylogenetic tree2
Metadata for Chinese penA 60.001 reference strains downloaded from NGDC
No.	Assembly Name	Assembly Accession	Year	Province	NG-STAR ST	NG-STAR CC	MLST ST	CRO MIC	penA	mtrR	porB	ponA	gyrA	parC	23S	abcZ	adk	aroE	fumC	gdh	pdhC	pgm
	8087		2023	Beijing	3903	CC199	7365	0.25	60.001	1	8	13	7	3	100	abcZ(126)	adk(39)	aroE(67)	fumC(111)	gdh(148)	pdhC(153)	pgm(65)
	8423		2024	Beijing	5659	CC2473	8123	0.5	60.001	22	11	1	34	93	100	abcZ(59)	adk(39)	aroE(170)	fumC(78)	gdh(148)	pdhC(153)	pgm(65)
	8461		2024	Beijing	5088	CC233	7365	0.5	60.001	1	12	1	21	3	100	abcZ(126)	adk(39)	aroE(67)	fumC(111)	gdh(148)	pdhC(153)	pgm(65)
	8801		2024	Bejing	5406	CC233	7367	0.5	60.001	19	12	1	7	3	100	abcZ(109)	adk(39)	aroE(67)	fumC(111)	gdh(148)	pdhC(153)	pgm(133)
	FA1090				11		1899		1.002	5	100	100	100	100	100	abcZ(109)	adk(39)	aroE(67)	fumC(190)	gdh(147)	pdhC(71)	pgm(65)
	FC428（reference）				233		1903		60.001	1	8	1	7	3	100	abcZ(126)	adk(39)	aroE(67)	fumC(157)	gdh(148)	pdhC(153)	pgm(65)
1	GX21-1022	CRR1237763	2021	Guangxi	233	CC199	13871	0.5	60.001	1	8	1	7	3	100	abcZ(126)	adk(39)	aroE(67)	fumC(987)	gdh(148)	pdhC(153)	pgm(65)
2	GX21-391	CRR1237766	2021	Guangxi	5970	CC199	8123	0.25	60.001	1	31	1	7	3	100	abcZ(59)	adk(39)	aroE(170)	fumC(78)	gdh(148)	pdhC(153)	pgm(65)
3	GX21-392	CRR1237767	2021	Guangxi	5970	CC199	8123	0.25	60.001	1	31	1	7	3	100	abcZ(59)	adk(39)	aroE(170)	fumC(78)	gdh(148)	pdhC(153)	pgm(65)
4	GX21-396	CRR1237768	2021	Guangxi	5970	CC199	8123	0.5	60.001	1	31	1	7	3	100	abcZ(59)	adk(39)	aroE(170)	fumC(78)	gdh(148)	pdhC(153)	pgm(65)
5	GX21-397	CRR1237769	2021	Guangxi	5970	CC199	8123	0.25	60.001	1	31	1	7	3	100	abcZ(59)	adk(39)	aroE(170)	fumC(78)	gdh(148)	pdhC(153)	pgm(65)
6	GX21-414	CRR1237770	2021	Guangxi	5971	CC1143	9902	0.5	60.001	1	49	1	21	3	100	abcZ(126)	adk(39)	aroE(67)	fumC(111)	gdh(146)	pdhC(153)	pgm(65)
7	GX21-416	CRR1237771	2021	Guangxi	4878	CC199	1903	0.25	60.001	1	13	1	7	3	100	abcZ(126)	adk(39)	aroE(67)	fumC(157)	gdh(148)	pdhC(153)	pgm(65)
8	GX21-417	CRR1237772	2021	Guangxi	4878	CC199	1903	0.25	60.001	1	13	1	7	3	100	abcZ(126)	adk(39)	aroE(67)	fumC(157)	gdh(148)	pdhC(153)	pgm(65)
9	GX21-419	CRR1237773	2021	Guangxi	2239	CC199	1903	0.25	60.001	1	4	1	7	3	100	abcZ(126)	adk(39)	aroE(67)	fumC(157)	gdh(148)	pdhC(153)	pgm(65)
10	GX21-426	CRR1237776	2021	Guangxi	5973	CC1143	7365	0.25	60.001	-	12	1	7	3	100	abcZ(126)	adk(39)	aroE(1371?)	fumC(1473?)	gdh(148)	pdhC(153)	pgm(65)
11	GX21-583	CRR1237779	2021	Guangxi	5971	CC1143	9902	0.25	60.001	1	49	1	21	3	100	abcZ(126)	adk(39)	aroE(67)	fumC(111)	gdh(146)	pdhC(153)	pgm(65)
12	GX21-632	CRR1237780	2021	Guangxi	5971	CC1143	9902	0.25	60.001	1	49	1	21	3	100	abcZ(126)	adk(39)	aroE(67)	fumC(111)	gdh(146)	pdhC(153)	pgm(65)
13	GX21-645	CRR1237781	2021	Guangxi	1143	CC233	7367	0.25	60.001	1	12	1	7	3	100	abcZ(109)	adk(39)	aroE(67)	fumC(111)	gdh(148)	pdhC(153)	pgm(133)
14	GX21-695	CRR1237785	2021	Guangxi	5555	CC124	10314	0.25	60.001	1	4	1	1	3	100	abcZ(126)	adk(39)	aroE(170)	fumC(111)	gdh(146)	pdhC(153)	pgm(65)
15	GX21-708	CRR1237786	2021	Guangxi	5555	CC124	10314	0.25	60.001	1	4	1	1	3	100	abcZ(126)	adk(39)	aroE(170)	fumC(111)	gdh(146)	pdhC(153)	pgm(65)
16	GX21-782	CRR1237797	2021	Guangxi	233	CC199	1903	0.5	60.001	1	8	1	7	3	100	abcZ(126)	adk(39)	aroE(67)	fumC(157)	gdh(148)	pdhC(153)	pgm(65)
17	GX21-783	CRR1237798	2021	Guangxi	233	CC199	1903	0.5	60.001	1	8	1	7	3	100	abcZ(126)	adk(39)	aroE(67)	fumC(157)	gdh(148)	pdhC(153)	pgm(65)
18	GX21-785	CRR1237799	2021	Guangxi	233	CC199	1903	0.5	60.001	1	8	1	7	3	100	abcZ(126)	adk(39)	aroE(67)	fumC(157)	gdh(148)	pdhC(153)	pgm(65)
19	GX21-797	CRR1237800	2021	Guangxi	233	CC199	1903	0.25	60.001	1	8	1	7	3	100	abcZ(126)	adk(39)	aroE(67)	fumC(157)	gdh(148)	pdhC(153)	pgm(65)
20	GX21-798	CRR1237801	2021	Guangxi	233	CC199	1903	0.5	60.001	1	8	1	7	3	100	abcZ(126)	adk(39)	aroE(67)	fumC(157)	gdh(148)	pdhC(153)	pgm(65)
21	GX21-801	CRR1237802	2021	Guangxi	233	CC199	1903	0.25	60.001	1	8	1	7	3	100	abcZ(126)	adk(39)	aroE(67)	fumC(157)	gdh(148)	pdhC(153)	pgm(65)
22	GX21-807	CRR1237803	2021	Guangxi	233	CC199	1903	0.5	60.001	1	8	1	7	3	100	abcZ(126)	adk(39)	aroE(67)	fumC(157)	gdh(148)	pdhC(153)	pgm(65)
23	GX21-809	CRR1237804	2021	Guangxi	233	CC199	1903	0.25	60.001	1	8	1	7	3	100	abcZ(126)	adk(39)	aroE(67)	fumC(157)	gdh(148)	pdhC(153)	pgm(65)
24	GX21-813	CRR1237805	2021	Guangxi	233	CC199	1903	0.5	60.001	1	8	1	7	3	100	abcZ(126)	adk(39)	aroE(67)	fumC(157)	gdh(148)	pdhC(153)	pgm(65)
25	GX21-822	CRR1237806	2021	Guangxi	233	CC199	1903	0.25	60.001	1	8	1	7	3	100	abcZ(126)	adk(39)	aroE(67)	fumC(157)	gdh(148)	pdhC(153)	pgm(65)
26	GX21-823	CRR1237807	2021	Guangxi	233	CC199	1903	0.25	60.001	1	8	1	7	3	100	abcZ(126)	adk(39)	aroE(67)	fumC(157)	gdh(148)	pdhC(153)	pgm(65)
27	GX21-824	CRR1237808	2021	Guangxi	233	CC199	1903	0.5	60.001	1	8	1	7	3	100	abcZ(126)	adk(39)	aroE(67)	fumC(157)	gdh(148)	pdhC(153)	pgm(65)
28	GX21-826	CRR1237809	2021	Guangxi	233	CC199	1903	0.25	60.001	1	8	1	7	3	100	abcZ(126)	adk(39)	aroE(67)	fumC(157)	gdh(148)	pdhC(153)	pgm(65)
29	GX21-827	CRR1237810	2021	Guangxi	233	CC199	1903	0.5	60.001	1	8	1	7	3	100	abcZ(126)	adk(39)	aroE(67)	fumC(157)	gdh(148)	pdhC(153)	pgm(65)
30	GX21-829	CRR1237811	2021	Guangxi	233	CC199	1903	0.5	60.001	1	8	1	7	3	100	abcZ(126)	adk(39)	aroE(67)	fumC(157)	gdh(148)	pdhC(153)	pgm(65)
31	GX21-830	CRR1237812	2021	Guangxi	233	CC199	1903	0.25	60.001	1	8	1	7	3	100	abcZ(126)	adk(39)	aroE(67)	fumC(157)	gdh(148)	pdhC(153)	pgm(65)
32	GX21-831	CRR1237813	2021	Guangxi	233	CC199	1903	0.5	60.001	1	8	1	7	3	100	abcZ(126)	adk(39)	aroE(67)	fumC(157)	gdh(148)	pdhC(153)	pgm(65)
33	GX21-842	CRR1237814	2021	Guangxi	233	CC199	1903	0.25	60.001	1	8	1	7	3	100	abcZ(126)	adk(39)	aroE(67)	fumC(157)	gdh(148)	pdhC(153)	pgm(65)
34	GX21-843	CRR1237815	2021	Guangxi	233	CC199	1903	0.25	60.001	1	8	1	7	3	100	abcZ(126)	adk(39)	aroE(67)	fumC(157)	gdh(148)	pdhC(153)	pgm(65)
35	GX21-871	CRR1237816	2021	Guangxi	5971	CC1143	9902	0.25	60.001	1	49	1	21	3	100	abcZ(126)	adk(39)	aroE(67)	fumC(111)	gdh(146)	pdhC(153)	pgm(65)
36	HN19-079	CRR1237872	2019	Hainan	4914	CC199	1600	0.25	60.001	1	9	1	7	53	100	abcZ(126)	adk(39)	aroE(67)	fumC(78)	gdh(148)	pdhC(153)	pgm(65)
37	HN20-054	CRR1237874	2020	Hainan	4878	CC199	1903	0.25	60.001	1	14	1	7	3	100	abcZ(126)	adk(39)	aroE(67)	fumC(157)	gdh(148)	pdhC(153)	pgm(65)
38	HN22-056	CRR1237875	2022	Hainan	1143	CC233	1903	0.25	60.001	1	12	1	7	3	100	abcZ(126)	adk(39)	aroE(67)	fumC(157)	gdh(148)	pdhC(153)	pgm(65)
39	SC20-007	CRR1237882	2020	Sichuan	4906	CC233	7356	0.5	60.001	1	11	1	7	53	100	abcZ(109)	adk(39)	aroE(67)	fumC(78)	gdh(148)	pdhC(153)	pgm(65)
40	SC21-006	CRR1237884	2021	Sichuan	1143	CC233	1903	0.25	60.001	1	12	1	7	3	100	abcZ(126)	adk(39)	aroE(67)	fumC(157)	gdh(148)	pdhC(153)	pgm(65)
41	SC21-016	CRR1237885	2021	Sichuan	1143	CC233	1903	0.25	60.001	1	12	1	7	3	100	abcZ(126)	adk(39)	aroE(67)	fumC(157)	gdh(148)	pdhC(153)	pgm(65)
42	SC21-025	CRR1237886	2021	Sichuan	4903	CC2473	8123	0.25	60.001	22	8	1	34	93	100	abcZ(59)	adk(39)	aroE(170)	fumC(78)	gdh(148)	pdhC(153)	pgm(65)
43	SC21-030	CRR1237887	2021	Sichuan	4903	CC2473	8123	0.25	60.001	22	8	1	34	93	100	abcZ(59)	adk(39)	aroE(170)	fumC(78)	gdh(148)	pdhC(153)	pgm(65)
44	SC21-037	CRR1237888	2021	Sichuan	5995	CC2473	8123	0.25	60.001	22	4	1	34	93	100	abcZ(59)	adk(39)	aroE(170)	fumC(78)	gdh(148)	pdhC(153)	pgm(65)
45	SC21-041	CRR1237889	2021	Sichuan	5995	CC2473	8123	0.25	60.001	22	4	1	34	93	100	abcZ(59)	adk(39)	aroE(170)	fumC(78)	gdh(148)	pdhC(153)	pgm(65)
46	SC21-043	CRR1237890	2021	Sichuan	5996	CC Ungroupable	7363	0.5	60.001	1	4	1	7	-	100	abcZ(1294?)	adk(39)	aroE(67)	fumC(78)	gdh(148)	pdhC(153)	pgm(65)
47	SC21-059	CRR1237891	2021	Sichuan	1143	CC233	1903	0.25	60.001	1	12	1	7	3	100	abcZ(126)	adk(39)	aroE(67)	fumC(157)	gdh(148)	pdhC(153)	pgm(65)
48	SC21-082	CRR1237892	2021	Sichuan	1143	CC233	1903	0.25	60.001	1	12	1	7	3	100	abcZ(126)	adk(39)	aroE(67)	fumC(157)	gdh(148)	pdhC(153)	pgm(65)
49	SC21-089	CRR1237893	2021	Sichuan	1143	CC233	1600	0.25	60.001	1	12	1	7	3	100	abcZ(126)	adk(39)	aroE(67)	fumC(78)	gdh(148)	pdhC(153)	pgm(65)
50	SC21-101	CRR1237894	2021	Sichuan	233	CC199	18207	0.25	60.001	1	8	1	7	3	100	abcZ(126)	adk(39)	aroE(1315)	fumC(157)	gdh(148)	pdhC(153)	pgm(65)
51	SC21-107	CRR1237895	2021	Sichuan	233	CC199	1903	0.25	60.001	1	8	1	7	3	100	abcZ(126)	adk(39)	aroE(67)	fumC(157)	gdh(148)	pdhC(153)	pgm(65)
52	SC22-012	CRR1237896	2022	Sichuan	1143	CC233	1600	0.5	60.001	1	12	1	7	3	100	abcZ(126)	adk(39)	aroE(67)	fumC(78)	gdh(148)	pdhC(153)	pgm(65)
53	SC22-019	CRR1237897	2022	Sichuan	5997	CC1143	1600	0.25	60.001	36	12	1	7	3	100	abcZ(126)	adk(39)	aroE(67)	fumC(78)	gdh(148)	pdhC(153)	pgm(65)
54	SC22-020	CRR1237898	2022	Sichuan	1621	CC233	7365	0.5	60.001	1	12	13	7	3	100	abcZ(126)	adk(39)	aroE(67)	fumC(111)	gdh(148)	pdhC(153)	pgm(65)
55	SC22-022	CRR1237900	2022	Sichuan	1621	CC233	7365	0.25	60.001	1	12	13	7	3	100	abcZ(126)	adk(39)	aroE(67)	fumC(111)	gdh(148)	pdhC(153)	pgm(65)
56	SC22-023	CRR1237901	2022	Sichuan	233	CC199	1903	0.25	60.001	1	8	1	7	3	100	abcZ(126)	adk(39)	aroE(67)	fumC(157)	gdh(148)	pdhC(153)	pgm(65)
57	SC22-028	CRR1237902	2022	Sichuan	1621	CC233	7365	0.25	60.001	1	12	13	7	3	100	abcZ(126)	adk(39)	aroE(67)	fumC(111)	gdh(148)	pdhC(153)	pgm(65)
58	SC22-043	CRR1237903	2022	Sichuan	1143	CC233	1903	0.25	60.001	1	12	1	7	3	100	abcZ(126)	adk(39)	aroE(67)	fumC(157)	gdh(148)	pdhC(153)	pgm(65)
59	SC22-049	CRR1237904	2022	Sichuan	233	CC199	14950	0.5	60.001	1	8	1	7	3	100	abcZ(126)	adk(39)	aroE(67)	fumC(157)	gdh(147)	pdhC(153)	pgm(65)
60	SC22-050	CRR1237905	2022	Sichuan	2201	CC199	1903	0.25	60.001	1	9	1	7	3	100	abcZ(126)	adk(39)	aroE(67)	fumC(157)	gdh(148)	pdhC(153)	pgm(65)
61	SC22-059	CRR1237906	2022	Sichuan	5995	CC2473	8123	0.25	60.001	22	4	1	34	93	100	abcZ(59)	adk(39)	aroE(170)	fumC(78)	gdh(148)	pdhC(153)	pgm(65)
62	SC22-069	CRR1237907	2022	Sichuan	4903	CC2473	8123	0.5	60.001	22	8	1	34	93	100	abcZ(59)	adk(39)	aroE(170)	fumC(78)	gdh(148)	pdhC(153)	pgm(65)
63	SC22-072	CRR1237908	2022	Sichuan	5998	CC309	8780	0.5	60.001	38	8	1	7	15	100	abcZ(59)	adk(39)	aroE(67)	fumC(158)	gdh(149)	pdhC(71)	pgm(65)
64	SC22-081	CRR1237909	2022	Sichuan	1143	CC233	1903	0.25	60.001	1	12	1	7	3	100	abcZ(126)	adk(39)	aroE(67)	fumC(157)	gdh(148)	pdhC(153)	pgm(65)
65	SC22-090	CRR1237910	2022	Sichuan	5995	CC2473	8123	0.25	60.001	22	4	1	34	93	100	abcZ(59)	adk(39)	aroE(170)	fumC(78)	gdh(148)	pdhC(153)	pgm(65)
66	SC22-092	CRR1237911	2022	Sichuan	1143	CC233	1600	0.5	60.001	1	12	1	7	3	100	abcZ(126)	adk(39)	aroE(67)	fumC(78)	gdh(148)	pdhC(153)	pgm(65)
67	SC22-115	CRR1237912	2022	Sichuan	1143	CC233	1903	0.5	60.001	1	12	1	7	3	100	abcZ(126)	adk(39)	aroE(67)	fumC(157)	gdh(148)	pdhC(153)	pgm(65)
68	SC22-117	CRR1237914	2022	Sichuan	1621	CC233	7365	0.5	60.001	1	12	13	7	3	100	abcZ(126)	adk(39)	aroE(67)	fumC(111)	gdh(148)	pdhC(153)	pgm(65)
69	SC22-124	CRR1237915	2022	Sichuan	5995	CC2473	8123	0.25	60.001	22	4	1	34	93	100	abcZ(59)	adk(39)	aroE(170)	fumC(78)	gdh(148)	pdhC(153)	pgm(65)
70	SC22-126	CRR1237916	2022	Sichuan	5406	CC233	7367	0.25	60.001	19	12	1	7	3	100	abcZ(109)	adk(39)	aroE(67)	fumC(111)	gdh(148)	pdhC(153)	pgm(133)
71	SC22-127	CRR1237917	2022	Sichuan	5660	CC233	7365	1	60.001	1	11	13	7	3	100	abcZ(126)	adk(39)	aroE(67)	fumC(111)	gdh(148)	pdhC(153)	pgm(65)
72	SC22-130	CRR1237918	2022	Sichuan	5660	CC233	7365	0.25	60.001	1	11	13	7	3	100	abcZ(126)	adk(39)	aroE(67)	fumC(111)	gdh(148)	pdhC(153)	pgm(65)
73	SC22-131	CRR1237919	2022	Sichuan	4903	CC2473	8123	1	60.001	22	8	1	34	93	100	abcZ(59)	adk(39)	aroE(170)	fumC(78)	gdh(148)	pdhC(153)	pgm(65)
74	SC22-139	CRR1237920	2022	Sichuan	5660	CC233	7365	0.5	60.001	1	11	13	7	3	100	abcZ(126)	adk(39)	aroE(67)	fumC(111)	gdh(148)	pdhC(153)	pgm(65)
75	SC22-147	CRR1237921	2022	Sichuan	1143	CC233	13943	0.25	60.001	1	12	1	7	3	100	abcZ(126)	adk(39)	aroE(170)	fumC(157)	gdh(148)	pdhC(153)	pgm(65)
76	SH19-052	CRR1237967	2019	Shanghai	2238	CC233	1600	1	60.001	1	8	1	7	53	2	abcZ(126)	adk(39)	aroE(67)	fumC(78)	gdh(148)	pdhC(153)	pgm(65)
77	SH19-079	CRR1237968	2019	Shanghai	2239	CC199	1903	0.5	60.001	1	4	1	7	3	100	abcZ(126)	adk(39)	aroE(67)	fumC(157)	gdh(148)	pdhC(153)	pgm(65)
78	SH19-127	CRR1237969	2019	Shanghai	233	CC199	1903	1	60.001	1	8	1	7	3	100	abcZ(126)	adk(39)	aroE(67)	fumC(157)	gdh(148)	pdhC(153)	pgm(65)
79	SH19-168	CRR1237970	2019	Shanghai	1961	CC199	1903	1	60.001	1	8	1	38	3	100	abcZ(126)	adk(39)	aroE(67)	fumC(157)	gdh(148)	pdhC(153)	pgm(65)
80	SH19-222	CRR1237971	2019	Shanghai	233	CC199	1903	0.5	60.001	1	8	1	7	3	100	abcZ(126)	adk(39)	aroE(67)	fumC(157)	gdh(148)	pdhC(153)	pgm(65)
81	SH19-JD30	CRR1237972	2019	Shanghai	1143	CC233	1903	1	60.001	1	12	1	7	3	100	abcZ(126)	adk(39)	aroE(67)	fumC(157)	gdh(148)	pdhC(153)	pgm(65)
82	SH19-JD36	CRR1237973	2019	Shanghai	1143	CC233	1903	1	60.001	1	12	1	7	3	100	abcZ(126)	adk(39)	aroE(67)	fumC(157)	gdh(148)	pdhC(153)	pgm(65)
83	SH19-JD38	CRR1237974	2019	Shanghai	1143	CC233	1903	1	60.001	1	12	1	7	3	100	abcZ(126)	adk(39)	aroE(67)	fumC(157)	gdh(148)	pdhC(153)	pgm(65)
84	SH19-JD59	CRR1237975	2019	Shanghai	1143	CC233	1903	1	60.001	1	12	1	7	3	100	abcZ(126)	adk(39)	aroE(67)	fumC(157)	gdh(148)	pdhC(153)	pgm(65)
85	SH19-SY01	CRR1237977	2019	Shanghai	2208	CC199	1600	0.5	60.001	1	8	1	7	53	100	abcZ(126)	adk(39)	aroE(67)	fumC(78)	gdh(148)	pdhC(153)	pgm(65)
86	SH19-SY13	CRR1237978	2019	Shanghai	233	CC199	1903	0.5	60.001	1	8	1	7	3	100	abcZ(126)	adk(39)	aroE(67)	fumC(157)	gdh(148)	pdhC(153)	pgm(65)
87	SH20-197	CRR1237979	2020	Shanghai	233	CC199	1903	0.5	60.001	1	8	1	7	3	100	abcZ(126)	adk(39)	aroE(67)	fumC(157)	gdh(148)	pdhC(153)	pgm(65)
88	SH20-222	CRR1237980	2020	Shanghai	233	CC199	1903	0.25	60.001	1	8	1	7	3	100	abcZ(126)	adk(39)	aroE(67)	fumC(157)	gdh(148)	pdhC(153)	pgm(65)
89	SH20-249	CRR1237981	2020	Shanghai	233	CC199	1903	0.25	60.001	1	8	1	7	3	100	abcZ(126)	adk(39)	aroE(67)	fumC(157)	gdh(148)	pdhC(153)	pgm(65)
90	SH20-280	CRR1237982	2020	Shanghai	233	CC199	13943	0.5	60.001	1	8	1	7	3	100	abcZ(126)	adk(39)	aroE(170)	fumC(157)	gdh(148)	pdhC(153)	pgm(65)
91	SH20-J37	CRR1237983	2020	Shanghai	1143	CC233	1903	0.5	60.001	1	12	1	7	3	100	abcZ(126)	adk(39)	aroE(67)	fumC(157)	gdh(148)	pdhC(153)	pgm(65)
92	SH20-J46	CRR1237984	2020	Shanghai	233	CC199	13943	0.5	60.001	1	8	1	7	3	100	abcZ(126)	adk(39)	aroE(170)	fumC(157)	gdh(148)	pdhC(153)	pgm(65)
93	SH20-J48	CRR1237985	2020	Shanghai	4878	CC199	1903	0.25	60.001	1	13	1	7	3	100	abcZ(126)	adk(39)	aroE(67)	fumC(157)	gdh(148)	pdhC(153)	pgm(65)
94	SH20-S38	CRR1237986	2020	Shanghai	5973	CC1143	1903	0.25	60.001	22	12	1	7	3	100	abcZ(126)	adk(39)	aroE(67)	fumC(157)	gdh(148)	pdhC(153)	pgm(65)
95	SH21-027	CRR1237987	2021	Shanghai	233	CC199	1903	0.5	60.001	1	8	1	7	3	100	abcZ(126)	adk(39)	aroE(67)	fumC(157)	gdh(148)	pdhC(153)	pgm(65)
96	SH21-056	CRR1237988	2021	Shanghai	233	CC199	1903	1	60.001	1	8	1	7	3	100	abcZ(126)	adk(39)	aroE(67)	fumC(157)	gdh(148)	pdhC(153)	pgm(65)
97	SH21-080	CRR1237989	2021	Shanghai	233	CC199	1903	0.5	60.001	1	8	1	7	3	100	abcZ(126)	adk(39)	aroE(67)	fumC(157)	gdh(148)	pdhC(153)	pgm(65)
98	SH21-124	CRR1237990	2021	Shanghai	1143	CC233	1903	0.5	60.001	1	12	1	7	3	100	abcZ(126)	adk(39)	aroE(67)	fumC(157)	gdh(148)	pdhC(153)	pgm(65)
99	SH21-152	CRR1237991	2021	Shanghai	1621	CC233	7365	0.5	60.001	1	12	13	7	3	100	abcZ(126)	adk(39)	aroE(67)	fumC(111)	gdh(148)	pdhC(153)	pgm(65)
100	SH21-161	CRR1237993	2021	Shanghai	233	CC199	1903	0.5	60.001	1	8	1	7	3	100	abcZ(126)	adk(39)	aroE(67)	fumC(157)	gdh(148)	pdhC(153)	pgm(65)
101	SH21-167	CRR1237994	2021	Shanghai	233	CC199	1903	0.5	60.001	1	8	1	7	3	100	abcZ(126)	adk(39)	aroE(67)	fumC(157)	gdh(148)	pdhC(153)	pgm(65)
102	SH21-194	CRR1237995	2021	Shanghai	2239	CC199	11710	0.25	60.001	1	4	1	7	3	100	abcZ(126)	adk(39)	aroE(170)	fumC(78)	gdh(148)	pdhC(153)	pgm(65)
103	SH21-212	CRR1237996	2021	Shanghai	2208	CC199	7363	0.5	60.001	1	8	1	7	53	2	abcZ(59)	adk(39)	aroE(67)	fumC(78)	gdh(148)	pdhC(153)	pgm(65)
104	SH21-215	CRR1237997	2021	Shanghai	1143	CC233	1903	0.5	60.001	1	12	1	7	3	100	abcZ(126)	adk(39)	aroE(67)	fumC(157)	gdh(148)	pdhC(153)	pgm(65)
105	SH21-223	CRR1237998	2021	Shanghai	4903	CC2473	8123	0.5	60.001	22	8	1	34	93	100	abcZ(59)	adk(39)	aroE(170)	fumC(78)	gdh(148)	pdhC(153)	pgm(65)
106	SH21-228	CRR1237999	2021	Shanghai	6009	CC Ungroupable	6712	0.25	60.001	25	11	1	21	15	55	abcZ(59)	adk(39)	aroE(67)	fumC(111)	gdh(149)	pdhC(71)	pgm(65)
107	SH21-272	CRR1238000	2021	Shanghai	3903	CC199	7365	1	60.001	1	8	13	7	3	100	abcZ(126)	adk(39)	aroE(67)	fumC(111)	gdh(148)	pdhC(153)	pgm(65)
108	SH21-285	CRR1238001	2021	Shanghai	5835	CC199	1903	0.5	60.001	1	16	1	7	3	100	abcZ(126)	adk(39)	aroE(67)	fumC(157)	gdh(148)	pdhC(153)	pgm(65)
109	SH21-288	CRR1238002	2021	Shanghai	1621	CC233	7365	1	60.001	1	12	13	7	3	100	abcZ(126)	adk(39)	aroE(67)	fumC(111)	gdh(148)	pdhC(153)	pgm(65)
110	SH21-291	CRR1238003	2021	Shanghai	5835	CC199	1903	0.5	60.001	1	16	1	7	3	100	abcZ(126)	adk(39)	aroE(67)	fumC(157)	gdh(148)	pdhC(153)	pgm(65)
111	SH21-E02	CRR1238004	2021	Shanghai	3523	CC199	1903	0.25	60.001	1	48	1	7	3	100	abcZ(126)	adk(39)	aroE(67)	fumC(157)	gdh(148)	pdhC(153)	pgm(65)
112	SH21-E20	CRR1238005	2021	Shanghai	5835	CC199	1903	0.5	60.001	1	16	1	7	3	100	abcZ(126)	adk(39)	aroE(67)	fumC(157)	gdh(148)	pdhC(153)	pgm(65)
113	SH21-JD27	CRR1238007	2021	Shanghai	4878	CC199	1903	0.5	60.001	1	13	1	7	3	100	abcZ(126)	adk(39)	aroE(67)	fumC(157)	gdh(148)	pdhC(153)	pgm(65)
114	SH21-JD31	CRR1238008	2021	Shanghai	1143	CC233	1903	1	60.001	1	12	1	7	3	100	abcZ(126)	adk(39)	aroE(67)	fumC(157)	gdh(148)	pdhC(153)	pgm(65)
115	SH21-JD47	CRR1238009	2021	Shanghai	5088	CC233	7365	0.5	60.001	1	12	1	21	3	100	abcZ(126)	adk(39)	aroE(67)	fumC(111)	gdh(148)	pdhC(153)	pgm(65)
116	SH21-SY19	CRR1238011	2021	Shanghai	1621	CC233	7365	1	60.001	1	12	13	7	3	100	abcZ(126)	adk(39)	aroE(67)	fumC(111)	gdh(148)	pdhC(153)	pgm(65)
117	SH21-SY23	CRR1238012	2021	Shanghai	1621	CC233	7365	1	60.001	1	12	13	7	3	100	abcZ(126)	adk(39)	aroE(67)	fumC(111)	gdh(148)	pdhC(153)	pgm(65)
118	SH22-059	CRR1238013	2022	Shanghai	1143	CC233	1903	0.25	60.001	1	12	1	7	3	100	abcZ(126)	adk(39)	aroE(67)	fumC(157)	gdh(148)	pdhC(153)	pgm(65)
119	SH22-075	CRR1238014	2022	Shanghai	233	CC199	13943	0.25	60.001	1	8	1	7	3	100	abcZ(126)	adk(39)	aroE(170)	fumC(157)	gdh(148)	pdhC(153)	pgm(65)
120	SH22-079	CRR1238015	2022	Shanghai	1143	CC233	1903	0.25	60.001	1	12	1	7	3	100	abcZ(126)	adk(39)	aroE(67)	fumC(157)	gdh(148)	pdhC(153)	pgm(65)
121	SH22-097	CRR1238016	2022	Shanghai	6012	CC233	7365	0.25	60.001	1	4	13	7	3	100	abcZ(126)	adk(39)	aroE(67)	fumC(111)	gdh(148)	pdhC(153)	pgm(65)
122	SX21-035	CRR1238021	2021	Shaanxi	1143	CC233	1903	0.5	60.001	1	12	1	7	3	100	abcZ(126)	adk(39)	aroE(67)	fumC(157)	gdh(148)	pdhC(153)	pgm(65)
123	SX21-086	CRR1238026	2021	Shaanxi	1143	CC233	1903	0.25	60.001	1	12	1	7	3	100	abcZ(126)	adk(39)	aroE(67)	fumC(157)	gdh(148)	pdhC(153)	pgm(65)
124	SX21-097	CRR1238028	2021	Shaanxi	1143	CC233	1903	0.5	60.001	1	12	1	7	3	100	abcZ(126)	adk(39)	aroE(67)	fumC(157)	gdh(148)	pdhC(153)	pgm(65)
125	SX21-105	CRR1238030	2021	Shaanxi	1143	CC233	1903	0.25	60.001	1	12	1	7	3	100	abcZ(126)	adk(39)	aroE(67)	fumC(157)	gdh(148)	pdhC(153)	pgm(65)
126	SX21-139	CRR1238035	2021	Shaanxi	1143	CC233	1903	0.25	60.001	1	12	1	7	3	100	abcZ(126)	adk(39)	aroE(67)	fumC(157)	gdh(148)	pdhC(153)	pgm(65)
127	SX21-146	CRR1238037	2021	Shaanxi	1143	CC233	1903	0.25	60.001	1	12	1	7	3	100	abcZ(126)	adk(39)	aroE(67)	fumC(157)	gdh(148)	pdhC(153)	pgm(65)
128	SX21-147	CRR1238038	2021	Shaanxi	1143	CC233	1600	0.5	60.001	1	12	1	7	3	100	abcZ(126)	adk(39)	aroE(67)	fumC(78)	gdh(148)	pdhC(153)	pgm(65)
129	SX22-024	CRR1238041	2022	Shaanxi	1133	CC199	1903	0.5	60.001	1	11	1	7	3	100	abcZ(126)	adk(39)	aroE(67)	fumC(157)	gdh(148)	pdhC(153)	pgm(65)
130	SX22-029	CRR1238042	2022	Shaanxi	1143	CC233	1903	0.25	60.001	1	12	1	7	3	100	abcZ(126)	adk(39)	aroE(67)	fumC(157)	gdh(148)	pdhC(153)	pgm(65)
131	SX22-037	CRR1238043	2022	Shaanxi	1143	CC233	1903	0.25	60.001	1	12	1	7	3	100	abcZ(126)	adk(39)	aroE(67)	fumC(157)	gdh(148)	pdhC(153)	pgm(65)
132	XJ22-011	CRR1238053	2022	Xinjiang	6029	CC1143	15809	0.5	60.001	1	12	1	1	3	100	abcZ(126)	adk(39)	aroE(170)	fumC(111)	gdh(146)	pdhC(153)	pgm(133)
133	YN19-YN19044	CRR1238058	2019	Yunnan	1143	CC233	1903	0.5	60.001	1	12	1	7	3	100	abcZ(126)	adk(39)	aroE(67)	fumC(157)	gdh(148)	pdhC(153)	pgm(65)
134	YN20-KY20001	CRR1238059	2020	Yunnan	1143	CC233	1903	0.5	60.001	1	12	1	7	3	100	abcZ(126)	adk(39)	aroE(67)	fumC(157)	gdh(148)	pdhC(153)	pgm(65)
135	YN20-KY20119	CRR1238060	2020	Yunnan	1621	CC233	7365	0.5	60.001	1	12	13	7	3	100	abcZ(126)	adk(39)	aroE(67)	fumC(111)	gdh(148)	pdhC(153)	pgm(65)
136	YN20-YN20013	CRR1238061	2020	Yunnan	1143	CC233	1903	0.5	60.001	1	12	1	7	3	100	abcZ(126)	adk(39)	aroE(67)	fumC(157)	gdh(148)	pdhC(153)	pgm(65)
137	YN20-YN20046	CRR1238062	2020	Yunnan	1621	CC233	7365	0.5	60.001	1	12	13	7	3	100	abcZ(126)	adk(39)	aroE(67)	fumC(111)	gdh(148)	pdhC(153)	pgm(65)
138	YN20-YN20068	CRR1238063	2020	Yunnan	1143	CC233	1903	0.25	60.001	1	12	1	7	3	100	abcZ(126)	adk(39)	aroE(67)	fumC(157)	gdh(148)	pdhC(153)	pgm(65)
139	YN20-YN20073	CRR1238064	2020	Yunnan	1143	CC233	1903	0.5	60.001	1	12	1	7	3	100	abcZ(126)	adk(39)	aroE(67)	fumC(157)	gdh(148)	pdhC(153)	pgm(65)
140	YN20-YN20082	CRR1238065	2020	Yunnan	4905	CC2473	8123	0.25	60.001	1	8	1	34	93	100	abcZ(59)	adk(39)	aroE(170)	fumC(78)	gdh(148)	pdhC(153)	pgm(65)
141	YN20-YN20093	CRR1238066	2020	Yunnan	1621	CC233	7365	0.5	60.001	1	12	13	7	3	100	abcZ(126)	adk(39)	aroE(67)	fumC(111)	gdh(148)	pdhC(153)	pgm(65)
142	YN20-YN20095	CRR1238067	2020	Yunnan	1143	CC233	1903	1	60.001	1	12	1	7	3	100	abcZ(126)	adk(39)	aroE(67)	fumC(157)	gdh(148)	pdhC(153)	pgm(65)
143	YN20-YN20099	CRR1238068	2020	Yunnan	1621	CC233	7365	0.5	60.001	1	12	13	7	3	100	abcZ(126)	adk(39)	aroE(67)	fumC(111)	gdh(148)	pdhC(153)	pgm(65)
144	YN20-YN20101	CRR1238069	2020	Yunnan	6031	CC1143	1903	1	60.001	1	12	1	38	3	100	abcZ(126)	adk(39)	aroE(67)	fumC(157)	gdh(148)	pdhC(153)	pgm(65)
145	YN21-KY21020	CRR1238070	2021	Yunnan	1621	CC233	7365	1	60.001	1	12	13	7	3	100	abcZ(126)	adk(39)	aroE(67)	fumC(111)	gdh(148)	pdhC(153)	pgm(65)
146	YN21-KY21053	CRR1238071	2021	Yunnan	5088	CC233	7365	1	60.001	1	12	1	21	3	100	abcZ(126)	adk(39)	aroE(67)	fumC(111)	gdh(148)	pdhC(153)	pgm(65)
147	YN21-KY21065	CRR1238072	2021	Yunnan	4905	CC2473	8123	1	60.001	1	8	1	34	93	100	abcZ(59)	adk(39)	aroE(170)	fumC(78)	gdh(148)	pdhC(153)	pgm(65)
148	YN21-KY21077	CRR1238073	2021	Yunnan	1621	CC233	7365	1	60.001	1	12	13	7	3	100	abcZ(126)	adk(39)	aroE(67)	fumC(111)	gdh(148)	pdhC(153)	pgm(65)
149	YN21-KY21089	CRR1238074	2021	Yunnan	6032	CC233	13943	0.5	60.001	1	55	1	7	3	100	abcZ(126)	adk(39)	aroE(170)	fumC(157)	gdh(148)	pdhC(153)	pgm(65)
150	YN21-KY21091	CRR1238075	2021	Yunnan	5088	CC233	7365	0.25	60.001	1	12	1	21	3	100	abcZ(126)	adk(39)	aroE(67)	fumC(111)	gdh(148)	pdhC(153)	pgm(65)
151	YN21-YN21004	CRR1238076	2021	Yunnan	1143	CC233	1903	0.5	60.001	1	12	1	7	3	100	abcZ(126)	adk(39)	aroE(67)	fumC(157)	gdh(148)	pdhC(153)	pgm(65)
152	YN21-YN21024	CRR1238077	2021	Yunnan	6033	CC309	1588	0.25	60.001	54	100	1	7	15	100	abcZ(59)	adk(39)	aroE(67)	fumC(158)	gdh(148)	pdhC(71)	pgm(65)
153	YN21-YN21030	CRR1238078	2021	Yunnan	1621	CC233	7365	0.5	60.001	1	12	13	7	3	100	abcZ(126)	adk(39)	aroE(67)	fumC(111)	gdh(148)	pdhC(153)	pgm(65)
154	YN21-YN21032	CRR1238079	2021	Yunnan	1621	CC233	7365	0.5	60.001	1	12	13	7	3	100	abcZ(126)	adk(39)	aroE(67)	fumC(111)	gdh(148)	pdhC(153)	pgm(65)
155	YN21-YN21035	CRR1238080	2021	Yunnan	6034	CC38	7827	0.25	60.001	19	4	1	1	9	100	abcZ(59)	adk(39)	aroE(67)	fumC(158)	gdh(148)	pdhC(153)	pgm(65)
156	YN21-YN21080	CRR1238081	2021	Yunnan	6034	CC38	7827	0.25	60.001	19	4	1	1	9	100	abcZ(59)	adk(39)	aroE(67)	fumC(158)	gdh(148)	pdhC(153)	pgm(65)
157	YN21-YN21086	CRR1238082	2021	Yunnan	6034	CC38	7827	0.5	60.001	19	4	1	1	9	100	abcZ(59)	adk(39)	aroE(67)	fumC(158)	gdh(148)	pdhC(153)	pgm(65)
158	YN21-YN21090	CRR1238083	2021	Yunnan	2239	CC199	1903	0.5	60.001	1	4	1	7	3	100	abcZ(126)	adk(39)	aroE(67)	fumC(157)	gdh(148)	pdhC(153)	pgm(65)
159	YN21-YN21099	CRR1238084	2021	Yunnan	6035	CC1143	7365	0.5	60.001	1	12	13	21	3	100	abcZ(126)	adk(39)	aroE(67)	fumC(111)	gdh(148)	pdhC(153)	pgm(65)
160	YN21-YN21117	CRR1238085	2021	Yunnan	4903	CC2473	8123	1	60.001	22	8	1	34	93	100	abcZ(59)	adk(39)	aroE(170)	fumC(78)	gdh(148)	pdhC(153)	pgm(65)
161	YN21-YN21127	CRR1238086	2021	Yunnan	1143	CC233	1903	1	60.001	1	12	1	7	3	100	abcZ(126)	adk(39)	aroE(67)	fumC(157)	gdh(148)	pdhC(153)	pgm(65)
162	YN22-YN22024	CRR1238087	2022	Yunnan	5406	CC233	7367	0.25	60.001	19	12	1	7	3	100	abcZ(109)	adk(39)	aroE(67)	fumC(111)	gdh(148)	pdhC(153)	pgm(133)
163	YN22-YN22055	CRR1238088	2022	Yunnan	6034	CC38	7827	0.25	60.001	19	4	1	1	9	100	abcZ(59)	adk(39)	aroE(67)	fumC(158)	gdh(148)	pdhC(153)	pgm(65)
164	YN22-YN22056	CRR1238089	2022	Yunnan	6034	CC38	7827	0.25	60.001	19	4	1	1	9	100	abcZ(59)	adk(39)	aroE(67)	fumC(158)	gdh(148)	pdhC(153)	pgm(65)
165	YN22-YN22067	CRR1238090	2022	Yunnan	4903	CC2473	8123	1	60.001	22	8	1	34	93	100	abcZ(59)	adk(39)	aroE(170)	fumC(78)	gdh(148)	pdhC(153)	pgm(65)
166	YN22-YN22082	CRR1238091	2022	Yunnan	6034	CC38	7827	0.5	60.001	19	4	1	1	9	100	abcZ(59)	adk(39)	aroE(67)	fumC(158)	gdh(148)	pdhC(153)	pgm(65)
167	YN22-YN22102	CRR1238092	2022	Yunnan	6034	CC38	7827	0.25	60.001	19	4	1	1	9	100	abcZ(59)	adk(39)	aroE(67)	fumC(158)	gdh(148)	pdhC(153)	pgm(65)
168	YN22-YN22108	CRR1238093	2022	Yunnan	4903	CC2473	8123	1	60.001	22	8	1	34	93	100	abcZ(59)	adk(39)	aroE(170)	fumC(78)	gdh(148)	pdhC(153)	pgm(65)
169	YN22-YN22109	CRR1238094	2022	Yunnan	4903	CC2473	8123	0.5	60.001	22	8	1	34	93	100	abcZ(59)	adk(39)	aroE(170)	fumC(78)	gdh(148)	pdhC(153)	pgm(65)
170	YN22-YN22133	CRR1238096	2022	Yunnan	5660	CC233	7365	1	60.001	1	11	13	7	3	100	abcZ(126)	adk(39)	aroE(67)	fumC(111)	gdh(148)	pdhC(153)	pgm(65)
171	GD19-051	CRR1238097	2019	Guangdong	1143	CC233	1903	0.5	60.001	1	12	1	7	3	100	abcZ(126)	adk(39)	aroE(67)	fumC(157)	gdh(148)	pdhC(153)	pgm(65)
172	GD19-007	CRR1238098	2019	Guangdong	2208	CC199	1600	1	60.001	1	8	1	7	53	100	abcZ(126)	adk(39)	aroE(67)	fumC(78)	gdh(148)	pdhC(153)	pgm(65)
173	GD19-091	CRR1238099	2019	Guangdong	1143	CC233	1903	1	60.001	1	12	1	7	3	100	abcZ(126)	adk(39)	aroE(67)	fumC(157)	gdh(148)	pdhC(153)	pgm(65)
174	SH19-101	CRR1238100	2019	Shanghai	4914	CC199	1600	0.5	60.001	1	9	1	7	53	100	abcZ(126)	adk(39)	aroE(67)	fumC(78)	gdh(148)	pdhC(153)	pgm(65)
175	SH19-034	CRR1238101	2019	Shanghai	4915	CC199	1903	0.5	60.001	531	8	1	7	3	100	abcZ(126)	adk(39)	aroE(67)	fumC(157)	gdh(148)	pdhC(153)	pgm(65)
176	SH19-072	CRR1238102	2019	Shanghai	2208	CC199	1600	0.5	60.001	1	8	1	7	53	100	abcZ(126)	adk(39)	aroE(67)	fumC(78)	gdh(148)	pdhC(153)	pgm(65)
177	SH20-167	CRR1238103	2020	Shanghai	1143	CC233	1903	0.5	60.001	1	12	1	7	3	100	abcZ(126)	adk(39)	aroE(67)	fumC(157)	gdh(148)	pdhC(153)	pgm(65)
178	SH20-095	CRR1238104	2020	Shanghai	233	CC199	13943	0.5	60.001	1	8	1	7	3	100	abcZ(126)	adk(39)	aroE(170)	fumC(157)	gdh(148)	pdhC(153)	pgm(65)
