# Supplementary material for: Whole-genome characterization of seven multidrug-resistant Neisseria gonorrhoeae isolates from a single tertiary center in Beijing
Source: Front Microbiol. 2026 Jul 15;17:1882940. doi: 10.3389/fmicb.2026.1882940 (PMC13416235; doi:10.3389/fmicb.2026.1882940)
Supplement: Supplementary file 7 [file Table_4.XLSX]

## Sheet: Sheet1
Clinical and microbiological characteristics of all 14 collected N. gonorrhoeae isolates, including seven successfully subcultured isolates and seven that failed revival
No.	Strain ID	Collection date	Revival outcome	Patient age (years)	Sex	Specimen type	PEN (disk diffusion, mm)	CRO (disk diffusion, mm)	CIP (disk diffusion, mm)	FEP (disk diffusion, mm)
1	7972	2023-04-03	Successful	24	Male	Urine	32 I	40 S	6 R	—
2	8087	2023-06-20	Successful	42	Male	Urine	6 R	35 S	6 R	—
3	8423	2024-03-19	Successful	27	Male	Urethral discharge	10 R	28 NS	6 R	23 NS
4	8461	2024-04-18	Successful	30	Male	Urethral discharge	24 R	30 NS	6 R	22 NS
5	8533	2024-06-11	Successful	38	Male	Urethral discharge	10 R	50 S	18 R	36 S
6	8678	2024-08-10	Failed	46	Male	Urethral discharge	6 R	MIC 0.5 NS（Etest ）	6 R	22 NS
7	8726	2024-09-03	Successful	35	Male	Urethral discharge	6 R	35 S	6 R	25 NS
8	8773	2024-10-09	Failed	32	Female	Cervical secretion	25 R	40 S	6 R	32 S
9	8787	2024-10-27	Failed	37	Male	Urethral discharge	6 R	32 NS	6 R	25 NS
10	8795	2024-11-03	Failed	25	Male	Urethral discharge	30 I	35 S	10 R	26 NS
11	8800	2024-11-11	Failed	39	Male	Purulent Secretion	19 R	40 S	14 R	31 S
12	8801	2024-11-12	Successful	46	Male	Urethral discharge	6 R	35 S	14 R	26 NS
13	8802	2024-11-14	Failed	27	Male	Urethral discharge	6 R	50 S	25 R	40 S
14	8804	2024-11-17	Failed	27	Male	Urethral discharge	6 R	35 S	6 R	23 NS
Antimicrobial susceptibility was determined by disk diffusion. Susceptibility categories (S/I/R/NS) were interpreted using EUCAST Clinical Breakpoint Tables v16.0 for ceftriaxone (CRO) and CLSI M100 (36th edition) for penicillin (PEN) and ciprofloxacin (CIP). No species-specific disk diffusion breakpoints exist for cefepime (FEP) against N. gonorrhoeae under either standard; categorical interpret…
Preliminary susceptibility data for all 14 isolates were obtained from routine clinical microbiology reports issued by the Department of Laboratory Medicine, Beijing Tsinghua Changgung Hospital. For the seven successfully subcultured isolates, susceptibility was subsequently re-determined by E-test as described in the Methods; disk diffusion results are presented here for the seven isolates that …
