# Supplementary material for: Whole-genome characterization of seven multidrug-resistant Neisseria gonorrhoeae isolates from a single tertiary center in Beijing
Source: Front Microbiol. 2026 Jul 15;17:1882940. doi: 10.3389/fmicb.2026.1882940 (PMC13416235; doi:10.3389/fmicb.2026.1882940)
Supplement: Supplementary file 8 [file Table_5.XLSX]

## Sheet: Sheet1
Pairwise SNP distances between penA 60.001-carrying local isolates and their closest reference strains
Part A. Chinese genomic context (Chinese penA 60.001 phylogeny; SNP sites retained after recombination masking: 7,909)
Local Isolate	MLST ST	Reference Strain (NGDC)	Origin	Collection Year	SNP Distance	Rank
8087 (ST7365)	ST7365	CRR1238016	Eastern China	2022	47	1
		CRR1237918	Southwestern China	2022	49	2
8423 (ST8123)	ST8123	CRR1238094	Southwestern China	2022	46	1
		CRR1237907	Southwestern China	2022	48	2
8461 (ST7365)	ST7365	CRR1238071	Southwestern China	2021	52	1
		CRR1238075	Southwestern China	2021	52	2
8801 (ST7367)	ST7367	CRR1238087	Southwestern China	2022	61	1
		CRR1237916	Southwestern China	2022	84	2
Part B. Global genomic context (global phylogeny; SNP sites retained after recombination masking: 14,360)
Local Isolate	MLST ST	Reference Strain (NGDC)	Origin	Collection Year	SNP Distance	Rank
8087 (ST7365)	ST7365	FC428_ref (NZ_AP018377)	Japan	2015	134	1
8423 (ST8123)	ST8123	GCA_051513975.1	China	2025	50	1
8461 (ST7365)	ST7365	GCA_007107365.1	China	2019	376	1
8801 (ST7367)	ST7367	GCA_003571465.1	Netherlands	2017	700	1
Part C. Pairwise SNP distances between the four local penA 60.001 isolates (Chinese penA tree)
Isolate	8087 (ST7365)	8423 (ST8123)	8461 (ST7365)	8801 (ST7367)
8087 (ST7365)	—	1638	321	1433
8423 (ST8123)	1638	—	1582	1619
8461 (ST7365)	321	1582	—	1314
8801 (ST7367)	1433	1619	1314	—
Notes: SNP distances were calculated from Gubbins-filtered core-SNP alignments using snp-dists. All values represent the number of single-nucleotide differences between pairs of strains after exclusion of recombinant regions. Part A lists the two closest NGDC reference strains for each local penA 60.001 isolate in the Chinese penA phylogeny. Part B lists the closest GenBank reference strain for e…
