# Supplementary material for: Whole-genome characterization of seven multidrug-resistant Neisseria gonorrhoeae isolates from a single tertiary center in Beijing
Source: Front Microbiol. 2026 Jul 15;17:1882940. doi: 10.3389/fmicb.2026.1882940 (PMC13416235; doi:10.3389/fmicb.2026.1882940)
Supplement: Supplementary file 9 [file Table_6.XLSX]

## Sheet: Information of plasmids
List of key antibiotic resistance and conjugative transfer genes carried by plasmids									Basic characteristics of Neisseria gonorrhoeae plasmid strains
Plasmid	Plasmid_Type	Length_bp	GC_content	Locus_Tag	Gene	Product	DbXrefs		Plasmid	Plasmid_Type	Length_bp	GC_content	Total_Genes	CDS_Count	ncRNA_Count	ncRNA_region_Count	Other_Count	Gene_density
wgs8087_conjugative	conjugative	39058	48.66	NGO_WGS8087_CONJUGATIVE_037	parB	ParB	SO:0001217, UniRef:UniRef50_D5K9J0		wgs7972_cryptic	cryptic	4207	51.53	8	8	0	0	0	1.9
wgs8087_resistance	resistance	5600	39.66	NGO_WGS8087_RESISTANCE_01	blaTEM	TEM family class A beta-lactamase	NCBIProtein:WP_000027057.1, SO:0001217, UniRef:UniRef50_Q5MDG4		wgs8087_conjugative	conjugative	39058	48.66	48	47	0	1	0	1.23
wgs8423_conjugative	conjugative	39054	48.67	NGO_WGS8423_CONJUGATIVE_021	parB	ParB	SO:0001217, UniRef:UniRef50_D5K9J0		wgs8087_cryptic	cryptic	4207	51.58	8	8	0	0	0	1.9
wgs8423_resistance	resistance	5600	39.62	NGO_WGS8423_RESISTANCE_05	blaTEM-1	broad-spectrum class A beta-lactamase TEM-1	NCBIProtein:WP_000027057.1, SO:0001217, UniRef:UniRef50_G3JVG9		wgs8087_resistance	resistance	5600	39.66	8	7	0	0	1	1.43
wgs8461_conjugative	conjugative	39071	48.67	NGO_WGS8461_CONJUGATIVE_038	parB	ParB	SO:0001217, UniRef:UniRef50_D5K9J0		wgs8423_conjugative	conjugative	39054	48.67	49	48	0	1	0	1.25
wgs8533_conjugative	conjugative	42020	47.95	NGO_WGS8533_CONJUGATIVE_013	parB	ParB	SO:0001217, UniRef:UniRef50_D5K9J0		wgs8423_cryptic	cryptic	4210	51.57	8	8	0	0	0	1.9
wgs8533_resistance	resistance	5600	39.64	NGO_WGS8533_RESISTANCE_02	blaTEM-1	broad-spectrum class A beta-lactamase TEM-1	NCBIProtein:WP_000027057.1, SO:0001217, UniRef:UniRef50_G3JVG9		wgs8423_resistance	resistance	5600	39.62	8	7	0	0	1	1.43
wgs8726_conjugative	conjugative	39058	48.67	NGO_WGS8726_CONJUGATIVE_012	parB	ParB	SO:0001217, UniRef:UniRef50_D5K9J0		wgs8461_conjugative	conjugative	39071	48.67	47	46	0	1	0	1.2
wgs8726_resistance	resistance	5600	39.66	NGO_WGS8726_RESISTANCE_02	blaTEM-1	broad-spectrum class A beta-lactamase TEM-1	NCBIProtein:WP_000027057.1, SO:0001217, UniRef:UniRef50_G3JVG9		wgs8461_cryptic	cryptic	4207	51.58	8	8	0	0	0	1.9
wgs8801_resistance	resistance	7428	38.3	NGO_WGS8801_RESISTANCE_007	blaTEM-1	broad-spectrum class A beta-lactamase TEM-1	NCBIProtein:WP_000027057.1, SO:0001217, UniRef:UniRef50_G3JVG9		wgs8533_conjugative	conjugative	42020	47.95	50	48	1	1	0	1.19
									wgs8533_cryptic	cryptic	4153	51.53	9	9	0	0	0	2.17
wgs7972_cryptic	cryptic	4207	51.53	NGO_WGS7972_CRYPTIC_01	mobC	MobC family plasmid mobilization relaxosome protein	SO:0001217, UniRef:UniRef50_A0A547TFB9		wgs8533_resistance	resistance	5600	39.64	8	7	0	0	1	1.43
wgs8087_conjugative	conjugative	39058	48.66	NGO_WGS8087_CONJUGATIVE_002	traD	Conjugal transfer protein TraD	SO:0001217, UniRef:UniRef50_A0A1B6VZ99		wgs8726_conjugative	conjugative	39058	48.67	54	53	0	1	0	1.38
wgs8087_conjugative	conjugative	39058	48.66	NGO_WGS8087_CONJUGATIVE_004		Transcription elongation factor	SO:0001217, UniRef:UniRef50_D5K9F5		wgs8726_cryptic	cryptic	4207	51.58	8	8	0	0	0	1.9
wgs8087_conjugative	conjugative	39058	48.66	NGO_WGS8087_CONJUGATIVE_021	trbL	TrbL	SO:0001217, UniRef:UniRef50_D5K9H3		wgs8726_resistance	resistance	5600	39.66	7	6	0	0	1	1.25
wgs8087_conjugative	conjugative	39058	48.66	NGO_WGS8087_CONJUGATIVE_022	trbJ	P-type conjugative transfer protein TrbJ	SO:0001217, UniRef:UniRef50_A0AAF1DAU7		wgs8801_cryptic	cryptic	4207	51.58	8	8	0	0	0	1.9
wgs8087_conjugative	conjugative	39058	48.66	NGO_WGS8087_CONJUGATIVE_023	trbI	TrbI	SO:0001217, UniRef:UniRef50_D5K9H6		wgs8801_resistance	resistance	7428	38.3	10	9	0	0	1	1.35
wgs8087_conjugative	conjugative	39058	48.66	NGO_WGS8087_CONJUGATIVE_024	trbH	TrbH	SO:0001217, UniRef:UniRef50_D5K9H7
wgs8087_conjugative	conjugative	39058	48.66	NGO_WGS8087_CONJUGATIVE_025	trbG	P-type conjugative transfer protein TrbG	SO:0001217, UniRef:UniRef50_A0AAP9BZM3
wgs8087_conjugative	conjugative	39058	48.66	NGO_WGS8087_CONJUGATIVE_026	virB8	Bacterial virulence protein VirB8 domain-containing protein	SO:0001217, UniRef:UniRef50_C7RW40
wgs8087_conjugative	conjugative	39058	48.66	NGO_WGS8087_CONJUGATIVE_027	virB4	Type IV secretion system protein virB4	SO:0001217, UniRef:UniRef50_A0A1I7I4T5
wgs8087_conjugative	conjugative	39058	48.66	NGO_WGS8087_CONJUGATIVE_029		TrbC/VirB2 family protein	SO:0001217, UniRef:UniRef50_UPI0030AB7F37
wgs8087_conjugative	conjugative	39058	48.66	NGO_WGS8087_CONJUGATIVE_030	trbB	P-type conjugative transfer ATPase TrbB	SO:0001217, UniRef:UniRef50_A0A1B6VZA7
wgs8087_conjugative	conjugative	39058	48.66	NGO_WGS8087_CONJUGATIVE_032		Single-stranded DNA-binding protein	SO:0001217, UniRef:UniRef50_D5K9I5
wgs8087_conjugative	conjugative	39058	48.66	NGO_WGS8087_CONJUGATIVE_040	traM	TraM	SO:0001217, UniRef:UniRef50_D5K9J3
wgs8087_conjugative	conjugative	39058	48.66	NGO_WGS8087_CONJUGATIVE_041	traL	TraL	SO:0001217, UniRef:UniRef50_D5K9J4
wgs8087_conjugative	conjugative	39058	48.66			traJ-II RNA	RFAM:RF01760, SO:0005836
wgs8087_conjugative	conjugative	39058	48.66	NGO_WGS8087_CONJUGATIVE_045	traI	TraI	SO:0001217, UniRef:UniRef50_D5K9J7
wgs8087_conjugative	conjugative	39058	48.66	NGO_WGS8087_CONJUGATIVE_046	traG	Conjugal transfer protein TraG	SO:0001217, UniRef:UniRef50_V5DWE0
wgs8087_conjugative	conjugative	39058	48.66	NGO_WGS8087_CONJUGATIVE_047	traF	Conjugative transfer signal peptidase TraF	SO:0001217, UniRef:UniRef50_A0AAW6ZDH1
wgs8087_cryptic	cryptic	4207	51.58	NGO_WGS8087_CRYPTIC_06	mobC	MobC family plasmid mobilization relaxosome protein	SO:0001217, UniRef:UniRef50_A0A547TFB9
wgs8087_resistance	resistance	5600	39.66			origin of transfer
wgs8423_conjugative	conjugative	39054	48.67	NGO_WGS8423_CONJUGATIVE_007		Transcription elongation factor	SO:0001217, UniRef:UniRef50_D5K9F5
wgs8423_conjugative	conjugative	39054	48.67	NGO_WGS8423_CONJUGATIVE_009	traD	Conjugal transfer protein TraD	SO:0001217, UniRef:UniRef50_A0A1B6VZ99
wgs8423_conjugative	conjugative	39054	48.67	NGO_WGS8423_CONJUGATIVE_011	traF	Conjugative transfer signal peptidase TraF	SO:0001217, UniRef:UniRef50_A0AAW6ZDH1
wgs8423_conjugative	conjugative	39054	48.67	NGO_WGS8423_CONJUGATIVE_012	traG	Conjugal transfer protein TraG	SO:0001217, UniRef:UniRef50_V5DWE0
wgs8423_conjugative	conjugative	39054	48.67	NGO_WGS8423_CONJUGATIVE_013	traI	TraI	SO:0001217, UniRef:UniRef50_D5K9J7
wgs8423_conjugative	conjugative	39054	48.67			traJ-II RNA	RFAM:RF01760, SO:0005836
wgs8423_conjugative	conjugative	39054	48.67	NGO_WGS8423_CONJUGATIVE_017	traL	TraL	SO:0001217, UniRef:UniRef50_D5K9J4
wgs8423_conjugative	conjugative	39054	48.67	NGO_WGS8423_CONJUGATIVE_018	traM	TraM	SO:0001217, UniRef:UniRef50_D5K9J3
wgs8423_conjugative	conjugative	39054	48.67	NGO_WGS8423_CONJUGATIVE_027		Single-stranded DNA-binding protein	SO:0001217, UniRef:UniRef50_D5K9I5
wgs8423_conjugative	conjugative	39054	48.67	NGO_WGS8423_CONJUGATIVE_029	trbB	P-type conjugative transfer ATPase TrbB	SO:0001217, UniRef:UniRef50_A0A1B6VZA7
wgs8423_conjugative	conjugative	39054	48.67	NGO_WGS8423_CONJUGATIVE_030		TrbC/VirB2 family protein	SO:0001217, UniRef:UniRef50_UPI0030AB7F37
wgs8423_conjugative	conjugative	39054	48.67	NGO_WGS8423_CONJUGATIVE_032	virB4	Type IV secretion system protein virB4	SO:0001217, UniRef:UniRef50_A0A1I7I4T5
wgs8423_conjugative	conjugative	39054	48.67	NGO_WGS8423_CONJUGATIVE_033	virB8	Bacterial virulence protein VirB8 domain-containing protein	SO:0001217, UniRef:UniRef50_C7RW40
wgs8423_conjugative	conjugative	39054	48.67	NGO_WGS8423_CONJUGATIVE_034	trbG	P-type conjugative transfer protein TrbG	SO:0001217, UniRef:UniRef50_A0AAP9BZM3
wgs8423_conjugative	conjugative	39054	48.67	NGO_WGS8423_CONJUGATIVE_035	trbH	TrbH	SO:0001217, UniRef:UniRef50_D5K9H7
wgs8423_conjugative	conjugative	39054	48.67	NGO_WGS8423_CONJUGATIVE_037	trbJ	P-type conjugative transfer protein TrbJ	SO:0001217, UniRef:UniRef50_A0AAF1DAU7
wgs8423_conjugative	conjugative	39054	48.67	NGO_WGS8423_CONJUGATIVE_038	trbL	TrbL	SO:0001217, UniRef:UniRef50_D5K9H3
wgs8423_cryptic	cryptic	4210	51.57	NGO_WGS8423_CRYPTIC_04	mobC	MobC family plasmid mobilization relaxosome protein	SO:0001217, UniRef:UniRef50_A0A547TFB9
wgs8423_resistance	resistance	5600	39.62			origin of transfer
wgs8461_conjugative	conjugative	39071	48.67	NGO_WGS8461_CONJUGATIVE_002	traF	Conjugative transfer signal peptidase TraF	SO:0001217, UniRef:UniRef50_A0AAW6ZDH1
wgs8461_conjugative	conjugative	39071	48.67	NGO_WGS8461_CONJUGATIVE_004	traD	Conjugal transfer protein TraD	SO:0001217, UniRef:UniRef50_A0A1B6VZ99
wgs8461_conjugative	conjugative	39071	48.67	NGO_WGS8461_CONJUGATIVE_006		Transcription elongation factor	SO:0001217, UniRef:UniRef50_D5K9F5
wgs8461_conjugative	conjugative	39071	48.67	NGO_WGS8461_CONJUGATIVE_022	trbL	TrbL	SO:0001217, UniRef:UniRef50_D5K9H3
wgs8461_conjugative	conjugative	39071	48.67	NGO_WGS8461_CONJUGATIVE_023	trbJ	P-type conjugative transfer protein TrbJ	SO:0001217, UniRef:UniRef50_A0AAF1DAU7
wgs8461_conjugative	conjugative	39071	48.67	NGO_WGS8461_CONJUGATIVE_024	trbI	TrbI	SO:0001217, UniRef:UniRef50_D5K9H6
wgs8461_conjugative	conjugative	39071	48.67	NGO_WGS8461_CONJUGATIVE_025	trbH	TrbH	SO:0001217, UniRef:UniRef50_D5K9H7
wgs8461_conjugative	conjugative	39071	48.67	NGO_WGS8461_CONJUGATIVE_026	trbG	P-type conjugative transfer protein TrbG	SO:0001217, UniRef:UniRef50_A0AAP9BZM3
wgs8461_conjugative	conjugative	39071	48.67	NGO_WGS8461_CONJUGATIVE_027	virB8	Bacterial virulence protein VirB8 domain-containing protein	SO:0001217, UniRef:UniRef50_C7RW40
wgs8461_conjugative	conjugative	39071	48.67	NGO_WGS8461_CONJUGATIVE_028	virB4	Type IV secretion system protein virB4	SO:0001217, UniRef:UniRef50_A0A1I7I4T5
wgs8461_conjugative	conjugative	39071	48.67	NGO_WGS8461_CONJUGATIVE_030		TrbC/VirB2 family protein	SO:0001217, UniRef:UniRef50_UPI0030AB7F37
wgs8461_conjugative	conjugative	39071	48.67	NGO_WGS8461_CONJUGATIVE_031	trbB	P-type conjugative transfer ATPase TrbB	SO:0001217, UniRef:UniRef50_A0A1B6VZA7
wgs8461_conjugative	conjugative	39071	48.67	NGO_WGS8461_CONJUGATIVE_033		Single-stranded DNA-binding protein	SO:0001217, UniRef:UniRef50_D5K9I5
wgs8461_conjugative	conjugative	39071	48.67	NGO_WGS8461_CONJUGATIVE_041	traM	TraM	SO:0001217, UniRef:UniRef50_D5K9J3
wgs8461_conjugative	conjugative	39071	48.67	NGO_WGS8461_CONJUGATIVE_042	traL	TraL	SO:0001217, UniRef:UniRef50_D5K9J4
wgs8461_conjugative	conjugative	39071	48.67			traJ-II RNA	RFAM:RF01760, SO:0005836
wgs8461_conjugative	conjugative	39071	48.67	NGO_WGS8461_CONJUGATIVE_045	traI	TraI	SO:0001217, UniRef:UniRef50_D5K9J7
wgs8461_cryptic	cryptic	4207	51.58	NGO_WGS8461_CRYPTIC_03	mobC	MobC family plasmid mobilization relaxosome protein	SO:0001217, UniRef:UniRef50_A0A547TFB9
wgs8533_conjugative	conjugative	42020	47.95	NGO_WGS8533_CONJUGATIVE_003	traF	Conjugative transfer signal peptidase TraF	SO:0001217, UniRef:UniRef50_A0AAW6ZDH1
wgs8533_conjugative	conjugative	42020	47.95	NGO_WGS8533_CONJUGATIVE_004	traG	Conjugal transfer protein TraG	SO:0001217, UniRef:UniRef50_V5DWE0
wgs8533_conjugative	conjugative	42020	47.95	NGO_WGS8533_CONJUGATIVE_005	traI	TraI	SO:0001217, UniRef:UniRef50_D5K9J7
wgs8533_conjugative	conjugative	42020	47.95			traJ-II RNA	RFAM:RF01760, SO:0005836
wgs8533_conjugative	conjugative	42020	47.95	NGO_WGS8533_CONJUGATIVE_009	traL	TraL	SO:0001217, UniRef:UniRef50_D5K9J4
wgs8533_conjugative	conjugative	42020	47.95	NGO_WGS8533_CONJUGATIVE_010	traM	TraM	SO:0001217, UniRef:UniRef50_D5K9J3
wgs8533_conjugative	conjugative	42020	47.95	NGO_WGS8533_CONJUGATIVE_018		Single-stranded DNA-binding protein	SO:0001217, UniRef:UniRef50_D5K9I5
wgs8533_conjugative	conjugative	42020	47.95	NGO_WGS8533_CONJUGATIVE_020	trbB	P-type conjugative transfer ATPase TrbB	SO:0001217, UniRef:UniRef50_A0A1B6VZA7
wgs8533_conjugative	conjugative	42020	47.95	NGO_WGS8533_CONJUGATIVE_021		TrbC/VirB2 family protein	SO:0001217, UniRef:UniRef50_UPI0030AB7F37
wgs8533_conjugative	conjugative	42020	47.95	NGO_WGS8533_CONJUGATIVE_023	virB4	Type IV secretion system protein virB4	SO:0001217, UniRef:UniRef50_A0A1I7I4T5
wgs8533_conjugative	conjugative	42020	47.95	NGO_WGS8533_CONJUGATIVE_024	virB8	Bacterial virulence protein VirB8 domain-containing protein	SO:0001217, UniRef:UniRef50_C7RW40
wgs8533_conjugative	conjugative	42020	47.95	NGO_WGS8533_CONJUGATIVE_025	trbG	P-type conjugative transfer protein TrbG	SO:0001217, UniRef:UniRef50_A0AAP9BZM3
wgs8533_conjugative	conjugative	42020	47.95	NGO_WGS8533_CONJUGATIVE_026	trbH	TrbH	SO:0001217, UniRef:UniRef50_D5K9H7
wgs8533_conjugative	conjugative	42020	47.95	NGO_WGS8533_CONJUGATIVE_027	trbI	TrbI	SO:0001217, UniRef:UniRef50_D5K9H6
wgs8533_conjugative	conjugative	42020	47.95	NGO_WGS8533_CONJUGATIVE_028	trbJ	P-type conjugative transfer protein TrbJ	SO:0001217, UniRef:UniRef50_A0AAF1DAU7
wgs8533_conjugative	conjugative	42020	47.95	NGO_WGS8533_CONJUGATIVE_029	trbL	TrbL	SO:0001217, UniRef:UniRef50_D5K9H3
wgs8533_conjugative	conjugative	42020	47.95	NGO_WGS8533_CONJUGATIVE_041	tet(M)	tetracycline resistance ribosomal protection protein Tet(M)	NCBIProtein:WP_063856403.1, SO:0001217, UniRef:UniRef50_B1B698
wgs8533_conjugative	conjugative	42020	47.95	NGO_WGS8533_CONJUGATIVE_048		Transcription elongation factor	SO:0001217, UniRef:UniRef50_D5K9F5
wgs8533_cryptic	cryptic	4153	51.53	NGO_WGS8533_CRYPTIC_09	mobC	MobC family plasmid mobilization relaxosome protein	SO:0001217, UniRef:UniRef50_A0A547TFB9
wgs8533_resistance	resistance	5600	39.64			origin of transfer
wgs8726_conjugative	conjugative	39058	48.67	NGO_WGS8726_CONJUGATIVE_004	traI	TraI	SO:0001217, UniRef:UniRef50_D5K9J7
wgs8726_conjugative	conjugative	39058	48.67			traJ-II RNA	RFAM:RF01760, SO:0005836
wgs8726_conjugative	conjugative	39058	48.67	NGO_WGS8726_CONJUGATIVE_008	traL	TraL	SO:0001217, UniRef:UniRef50_D5K9J4
wgs8726_conjugative	conjugative	39058	48.67	NGO_WGS8726_CONJUGATIVE_009	traM	TraM	SO:0001217, UniRef:UniRef50_D5K9J3
wgs8726_conjugative	conjugative	39058	48.67	NGO_WGS8726_CONJUGATIVE_017		Single-stranded DNA-binding protein	SO:0001217, UniRef:UniRef50_D5K9I5
wgs8726_conjugative	conjugative	39058	48.67	NGO_WGS8726_CONJUGATIVE_019	trbB	P-type conjugative transfer ATPase TrbB	SO:0001217, UniRef:UniRef50_A0A1B6VZA7
wgs8726_conjugative	conjugative	39058	48.67	NGO_WGS8726_CONJUGATIVE_020		TrbC/VirB2 family protein	SO:0001217, UniRef:UniRef50_UPI0030AB7F37
wgs8726_conjugative	conjugative	39058	48.67	NGO_WGS8726_CONJUGATIVE_022	virB4	Type IV secretion system protein virB4	SO:0001217, UniRef:UniRef50_A0A1I7I4T5
wgs8726_conjugative	conjugative	39058	48.67	NGO_WGS8726_CONJUGATIVE_023	virB8	Bacterial virulence protein VirB8 domain-containing protein	SO:0001217, UniRef:UniRef50_C7RW40
wgs8726_conjugative	conjugative	39058	48.67	NGO_WGS8726_CONJUGATIVE_024	trbG	P-type conjugative transfer protein TrbG	SO:0001217, UniRef:UniRef50_A0AAP9BZM3
wgs8726_conjugative	conjugative	39058	48.67	NGO_WGS8726_CONJUGATIVE_025	trbH	TrbH	SO:0001217, UniRef:UniRef50_D5K9H7
wgs8726_conjugative	conjugative	39058	48.67	NGO_WGS8726_CONJUGATIVE_026	trbI	TrbI	SO:0001217, UniRef:UniRef50_D5K9H6
wgs8726_conjugative	conjugative	39058	48.67	NGO_WGS8726_CONJUGATIVE_027	trbJ	P-type conjugative transfer protein TrbJ	SO:0001217, UniRef:UniRef50_A0AAF1DAU7
wgs8726_conjugative	conjugative	39058	48.67	NGO_WGS8726_CONJUGATIVE_029	trbL	TrbL	SO:0001217, UniRef:UniRef50_D5K9H3
wgs8726_conjugative	conjugative	39058	48.67	NGO_WGS8726_CONJUGATIVE_045		Transcription elongation factor	SO:0001217, UniRef:UniRef50_D5K9F5
wgs8726_conjugative	conjugative	39058	48.67	NGO_WGS8726_CONJUGATIVE_049	traD	Conjugal transfer protein TraD	SO:0001217, UniRef:UniRef50_A0A1B6VZ99
wgs8726_conjugative	conjugative	39058	48.67	NGO_WGS8726_CONJUGATIVE_052	traF	Conjugative transfer signal peptidase TraF	SO:0001217, UniRef:UniRef50_A0AAW6ZDH1
wgs8726_cryptic	cryptic	4207	51.58	NGO_WGS8726_CRYPTIC_01	mobC	MobC family plasmid mobilization relaxosome protein	SO:0001217, UniRef:UniRef50_A0A547TFB9
wgs8726_resistance	resistance	5600	39.66			origin of transfer
wgs8801_cryptic	cryptic	4207	51.58	NGO_WGS8801_CRYPTIC_02	mobC	MobC family plasmid mobilization relaxosome protein	SO:0001217, UniRef:UniRef50_A0A547TFB9
wgs8801_resistance	resistance	7428	38.3			origin of transfer
